# Supplementary material for: The influence of race tactics for performance in the heats of an international sprint cross-country skiing competition
Source: PLoS One. 2022 Dec 9;17(12):e0278552. doi: 10.1371/journal.pone.0278552 (PMC9733856; doi:10.1371/journal.pone.0278552)
Supplement: S1 File — (XLSX) [file pone.0278552.s003.xlsx]

## Sheet: Info_2017_vs_2019
Variables	Age (yr)	FIS sprint points	Time-trial rank	Final rank
	21	0	1	1
	22	51.61	2	4
	27	17.42	3	26
	23	67.42	4	2
	31	27.91	5	3
	25	86.43	6	13
	21	77.8	7	9
	21	76.7	8	14
	22	60.97	9	15
	22	66.32	10	7
	33	34.83	11	16
	26	37.37	12	6
	28	54.57	13	11
	27	70.52	14	8
	24	23.4	15	5
	20	113.01	16	17
	24	63.14	17	21
	25	76.36	18	10
	27	16.78	19	27
	31	66.14	20	22
	26	45.02	21	12
	25	38.8	22	23
	22	79.77	23	18
	20	100.43	24	19
	23	89.31	25	28
	21	70.56	26	24
	22	87.78	27	29
	24	90.05	28	25
	24	71.63	29	20
	22	78.54	30	30
	23	27.93	2	1
	27	40.02	4	2
	25	10.61	10	3
	24	59.82	3	4
	23	0	9	5
	26	28.73	6	6
	29	30.85	1	7
	20	148.61	26	8
	22	58.05	14	9
	29	23.22	15	10
	25	19.98	18	11
	21	72.65	8	12
	21	102.52	19	13
	28	16.91	20	14
	20	99.08	24	15
	25	39.53	5	16
	25	25.1	7	17
	28	75.85	21	18
	23	79.12	22	19
	19	114.49	28	20
	21	83.43	11	21
	24	58.03	12	22
	27	21.53	13	23
	24	36.43	25	24
	26	95.55	27	25
	27	30.1	16	26
	32	26.58	17	27
	28	64.79	23	28
	24	56.03	29	29
	20	156.62	30	30
Mean
Race 2017	24.3	61.353	15.5	15.5
Race 2019	24.5333	56.7387	15.5	15.5
SD
Race 2017	3.34406	27.0954	8.80341	8.80341
Race 2019	3.21348	39.6526	8.80341	8.80341

## Sheet: Conditions_2017_vs_2019
Variables	Race 2017	Race 2019
Air temperature	-3.3	1.6
Snow temperature	-3.3	-0.5
Distance	1710	1777
Height difference	23	25
Maximum climb	19	21
Total climb	44	49
Laps	1	1
Pole break	2	0
Fall	1	0
Obstruction	14	13
Yellow card	0	0
Weather	Cloudy	Partly cloudy
Snow	Packed powder	Packed powder

## Sheet: Times_2017_vs_2019
Variables	ss_ms	percentage_of_sprint_time_trial_winner
tt_top1_2017	219.76	0
tt_top2_2017	222.83	1.37773
tt_top30_2017	235.47	6.67176
tt_top31_2017	235.91	6.84583
qf1_top1_2017	236	6.88136
qf1_top2_2017	236.5	7.07822
qf2_top1_2017	235	6.48511
qf2_top2_2017	235.4	6.64401
qf3_top1_2017	238.1	7.70265
qf3_top2_2017	238.7	7.93465
qf4_top1_2017	237.9	7.62505
qf4_top2_2017	238.2	7.74139
qf5_top1_2017	243.9	9.8975
qf5_top2_2017	244.1	9.97132
sf1_top1_2017	233.2	5.76329
sf1_top2_2017	233.4	5.84404
sf2_top1_2017	232.4	5.4389
sf2_top2_2017	232.4	5.4389
f1_top1_2017	230.4	4.61806
f1_top2_2017	231.5	5.07127
tt_top1_2019	212.73	0
tt_top2_2019	213.19	0.21577
tt_top30_2019	224.18	5.1075
tt_top31_2019	224.41	5.20476
qf1_top1_2019	211.1	-0.772146
qf1_top2_2019	211.3	-0.676763
qf2_top1_2019	214.5	0.825175
qf2_top2_2019	214.6	0.871389
qf3_top1_2019	210.5	-1.05938
qf3_top2_2019	211	-0.819905
qf4_top1_2019	212.2	-0.249764
qf4_top2_2019	212.5	-0.108235
qf5_top1_2019	210.4	-1.10741
qf5_top2_2019	211.1	-0.772146
sf1_top1_2019	212.7	-0.0141044
sf1_top2_2019	212.8	0.0328947
sf2_top1_2019	208.8	-1.88218
sf2_top2_2019	209.3	-1.6388
f1_top1_2019	214.7	0.917559
f1_top2_2019	215.1	1.10181
Mean
tt_top1_top2_2017	221.295	0.688866
tt_top30_top31_2017	235.69	6.7588
all_heats_2017	236.069	6.88348
qf1_top1_top2_2017	236.25	6.97979
qf2_top1_top2_2017	235.2	6.56456
qf3_top1_top2_2017	238.4	7.81865
qf4_top1_top2_2017	238.05	7.68322
qf5_top1_top2_2017	244	9.93441
sf1_top1_top2_2017	233.3	5.80367
sf2_top1_top2_2017	232.4	5.4389
f_top1_top2_2017	230.95	4.84466
tt_top1_top2_2019	212.96	0.107885
tt_top30_top31_2019	224.295	5.15613
all_heats_2019	212.038	-0.334501
qf1_top1_top2_2019	211.2	-0.724454
qf2_top1_top2_2019	214.55	0.848282
qf3_top1_top2_2019	210.75	-0.939644
qf4_top1_top2_2019	212.35	-0.179
qf5_top1_top2_2019	210.75	-0.93978
sf1_top1_top2_2019	212.75	0.00939518
sf2_top1_top2_2019	209.05	-1.76049
f_top1_top2_2019	214.9	1.00969
SD
tt_top1_top2_2017	2.17082	0.974204
tt_top30_top31_2017	0.311127	0.123085
all_heats_2017	4.01526	1.56759
qf1_top1_top2_2017	0.353553	0.139207
qf2_top1_top2_2017	0.282843	0.112362
qf3_top1_top2_2017	0.424264	0.164049
qf4_top1_top2_2017	0.212132	0.0822657
qf5_top1_top2_2017	0.141421	0.0522016
sf1_top1_top2_2017	0.141421	0.0570998
sf2_top1_top2_2017	0	0
f_top1_top2_2017	0.777817	0.320474
tt_top1_top2_2019	0.325269	0.152572
tt_top30_top31_2019	0.162635	0.0687706
all_heats_2019	1.94521	0.919451
qf1_top1_top2_2019	0.141421	0.067446
qf2_top1_top2_2019	0.0707107	0.0326781
qf3_top1_top2_2019	0.353553	0.169336
qf4_top1_top2_2019	0.212132	0.100076
qf5_top1_top2_2019	0.494975	0.237071
sf1_top1_top2_2019	0.0707107	0.0332334
sf2_top1_top2_2019	0.353553	0.172101
f_top1_top2_2019	0.282843	0.130287

## Sheet: Overtakings_2017_vs_2019
Variables	Race_2017_overtakings_abs	Race_2017_overtakings_rel	Race_2019_overtakings_abs	Race_2019_overtakings_rel
tot_seg_1_to_11	124	2.583	118	2.458
tot_seg_1	0	0	0	0
tot_seg_2	10	0.208	14	0.292
tot_seg_3	19	0.396	20	0.417
tot_seg_4	25	0.521	28	0.583
tot_seg_5	13	0.271	1	0.021
tot_seg_6	13	0.271	9	0.188
tot_seg_7	11	0.229	9	0.188
tot_seg_8	11	0.229	4	0.083
tot_seg_9	17	0.354	25	0.521
tot_seg_10	1	0.021	4	0.083
tot_seg_11	4	0.083	4	0.083
qf1_seg_1_to_11	15	2.5	14	2.333
qf1_seg_1	0	0	0	0
qf1_seg_2	0	0	3	0.5
qf1_seg_3	5	0.833	4	0.667
qf1_seg_4	6	1	2	0.333
qf1_seg_5	1	0.167	1	0.167
qf1_seg_6	3	0.5	0	0
qf1_seg_7	0	0	1	0.167
qf1_seg_8	0	0	1	0.167
qf1_seg_9	0	0	2	0.333
qf1_seg_10	0	0	0	0
qf1_seg_11	0	0	0	0
qf2_seg_1_to_11	11	1.833	17	2.833
qf2_seg_1	0	0	0	0
qf2_seg_2	1	0.167	2	0.333
qf2_seg_3	2	0.333	1	0.167
qf2_seg_4	2	0.333	2	0.333
qf2_seg_5	2	0.333	0	0
qf2_seg_6	3	0.5	2	0.333
qf2_seg_7	0	0	1	0.167
qf2_seg_8	0	0	3	0.5
qf2_seg_9	1	0.167	3	0.5
qf2_seg_10	0	0	2	0.333
qf2_seg_11	0	0	1	0.167
qf3_seg_1_to_11	20	3.333	15	2.5
qf3_seg_1	0	0	0	0
qf3_seg_2	2	0.333	2	0.333
qf3_seg_3	3	0.5	5	0.833
qf3_seg_4	4	0.667	3	0.5
qf3_seg_5	3	0.5	0	0
qf3_seg_6	0	0	1	0.167
qf3_seg_7	3	0.5	0	0
qf3_seg_8	2	0.333	0	0
qf3_seg_9	2	0.333	4	0.677
qf3_seg_10	1	0.167	0	0
qf3_seg_11	0	0	0	0
qf4_seg_1_to_11	18	3	19	3.167
qf4_seg_1	0	0	0	0
qf4_seg_2	1	0.167	0	0
qf4_seg_3	1	0.167	4	0.677
qf4_seg_4	3	0.5	5	0.833
qf4_seg_5	1	0.167	0	0
qf4_seg_6	1	0.167	3	0.5
qf4_seg_7	5	0.833	1	0.167
qf4_seg_8	4	0.667	0	0
qf4_seg_9	2	0.333	5	0.833
qf4_seg_10	0	0	1	0.167
qf4_seg_11	0	0	0	0
qf5_seg_1_to_11	24	4	16	2.667
qf5_seg_1	0	0	0	0
qf5_seg_2	0	0	3	0.5
qf5_seg_3	1	0.167	5	0.833
qf5_seg_4	4	0.667	6	1
qf5_seg_5	2	0.333	0	0
qf5_seg_6	3	0.5	0	0
qf5_seg_7	2	0.333	1	0.167
qf5_seg_8	3	0.5	0	0
qf5_seg_9	7	1.167	0	0
qf5_seg_10	0	0	0	0
qf5_seg_11	2	0.333	1	0.167
sf1_seg_1_to_11	9	1.5	4	0.8
sf1_seg_1	0	0	0	0
sf1_seg_2	0	0	0	0
sf1_seg_3	2	0.333	0	0
sf1_seg_4	0	0	0	0
sf1_seg_5	3	0.5	0	0
sf1_seg_6	0	0	1	0.2
sf1_seg_7	1	0.167	0	0
sf1_seg_8	1	0.167	0	0
sf1_seg_9	2	0.333	2	0.4
sf1_seg_10	0	0	0	0
sf1_seg_11	0	0	1	0.2
sf2_seg_1_to_11	14	2.333	18	0.3
sf2_seg_1	0	0	0	0
sf2_seg_2	2	0.333	3	0.5
sf2_seg_3	4	0.667	1	0.167
sf2_seg_4	2	0.333	5	0.833
sf2_seg_5	1	0.167	0	0
sf2_seg_6	2	0.333	1	0.167
sf2_seg_7	0	0	3	0.5
sf2_seg_8	1	0.167	0	0
sf2_seg_9	1	0.167	5	0.833
sf2_seg_10	0	0	0	0
sf2_seg_11	1	0.167	0	0
f_seg_1_to_11	13	2.167	15	2.5
f_seg_1	0	0	0	0
f_seg_2	4	0.667	1	0.167
f_seg_3	1	0.167	0	0
f_seg_4	4	0.667	5	0.833
f_seg_5	0	0	0	0
f_seg_6	1	0.167	1	0.167
f_seg_7	0	0	2	0.333
f_seg_8	0	0	0	0
f_seg_9	2	0.333	4	0.677
f_seg_10	0	0	1	0.167
f_seg_11	1	0.167	1	0.167

## Sheet: Heattimes_position_2017
Variables	Seg0_to_1_time	Seg0_to_1_ms	Seg0_to_1_pos	Seg1_time	Seg1_to_2_time	Seg1_to_2_ms	Seg1_to_2_pos	Seg2_time	Seg2_to_3_time	Seg2_to_3_ms	Seg2_to_3_pos	Seg3_time	Seg3_to_4_time	Seg3_to_4_ms	Seg3_to_4_pos	Seg4_time	Seg4_to_5_time	Seg4_to_5_ms	Seg4_to_5_pos	Seg5_time	Seg5_to_6_time	Seg5_to_6_ms	Seg5_to_6_pos	Seg6_time	Seg6_to_7_time	Seg6_to_7_ms	Seg6_to_7_pos	Seg7_time	Seg7_to_8_time	Seg7_to_8_ms	Seg7_to_8_pos	Seg8_time	Seg8_to_9_time	Seg8_to_9_ms	Seg8_to_9_pos	Seg9_time	Seg9_to_10_time	Seg9_to_10_ms	Seg9_to_10_pos	Seg10_time	Seg10_to_11_time	Seg10_to_11_ms	Seg10_to_11_pos	total_time
qf1_rank1	23.21	3.44679	6	23.21	19.2	8.33333	6	42.41	28.31	10.597	1	70.72	46.89	5.97142	1	117.61	22.4	8.48214	1	140.01	15.39	5.84795	1	155.4	14.01	7.85153	1	169.41	15.89	10.6986	1	185.3	25.7	6.22568	1	211	8.71	9.18485	1	219.71	16.27	6.14628	1	235.98
qf1_rank2	22.79	3.51031	2	22.79	19.3	8.29016	2	42.09	29.2	10.274	4	71.29	48.51	5.77201	5	119.8	21.39	8.88266	5	141.19	14.8	6.08108	2	155.99	14.1	7.80142	2	170.09	15.84	10.7323	2	185.93	26.27	6.0906	2	212.2	9.21	8.68621	2	221.41	15.42	6.48508	2	236.83
qf1_rank3	22.9	3.49345	4	22.9	19.2	8.33333	4	42.1	29.2	10.274	5	71.3	46.59	6.00987	2	117.89	22.31	8.51636	2	140.2	15.69	5.73614	3	155.89	14.5	7.58621	3	170.39	16	10.625	3	186.39	25.51	6.27205	3	211.9	9.6	8.33333	3	221.5	15.73	6.35728	3	237.23
qf1_rank4	22.4	3.57143	5	22.4	19.59	8.16743	5	41.99	29.2	10.274	6	71.19	48.22	5.80672	3	119.41	21	9.04762	4	140.41	15.69	5.73614	4	156.1	14.32	7.68156	4	170.42	16	10.625	4	186.42	26.88	5.95238	4	213.3	9.5	8.42105	4	222.8	16.69	5.99161	4	239.49
qf1_rank5	22.69	3.52578	3	22.69	19.3	8.29016	3	41.99	29	10.3448	3	70.99	47.91	5.84429	4	118.9	21.59	8.80037	3	140.49	16.31	5.51809	5	156.8	14.19	7.75194	5	170.99	15.7	10.828	5	186.69	29.4	5.44218	5	216.09	9.7	8.24742	5	225.79	16.32	6.12745	5	242.11
qf1_rank6	22.49	3.55714	1	22.49	19.19	8.33768	1	41.68	29.11	10.3057	2	70.79	49.49	5.65771	6	120.28	21.4	8.8785	6	141.68	15.8	5.6962	6	157.48	14.81	7.42741	6	172.29	16.6	10.241	6	188.89	30.29	5.28227	6	219.18	11.51	6.95048	6	230.69	19.26	5.19211	6	249.95
qf2_rank1	22.22	3.60036	3	22.22	17.97	8.90373	4	40.19	28.49	10.53	5	68.68	49.02	5.71195	5	117.7	21.69	8.7598	3	139.39	14.09	6.38751	1	153.48	13.72	8.01749	1	167.2	15.89	10.6986	1	183.09	25.59	6.25244	1	208.68	9.73	8.22199	1	218.41	16.38	6.10501	1	234.79
qf2_rank2	21.88	3.65631	2	21.88	17.7	9.03955	2	39.58	29.11	10.3057	3	68.69	48.28	5.7995	2	116.97	22.02	8.62852	2	138.99	14.9	6.04027	2	153.89	13.79	7.97679	2	167.68	16.2	10.4938	2	183.88	25.81	6.19915	2	209.69	10.1	7.92079	2	219.79	15.5	6.45161	2	235.29
qf2_rank3	22.5	3.55556	4	22.5	17.41	9.19012	3	39.91	28.59	10.4932	2	68.5	49	5.71429	4	117.5	22.5	8.44444	5	140	14.91	6.03622	4	154.91	14.29	7.69769	4	169.2	15.9	10.6918	4	185.1	25.3	6.32411	3	210.4	9.8	8.16327	3	220.2	15.14	6.60502	3	235.34
qf2_rank4	21.41	3.73657	1	21.41	17.71	9.03444	1	39.12	29.08	10.3164	1	68.2	48.2	5.80913	1	116.4	22.01	8.63244	1	138.41	15.8	5.6962	3	154.21	14.19	7.75194	3	168.4	16	10.625	3	184.4	26.5	6.03774	4	210.9	10.5	7.61905	4	221.4	16.58	6.03136	4	237.98
qf2_rank5	22.69	3.52578	5	22.69	17.82	8.97868	5	40.51	28.19	10.6421	4	68.7	48.6	5.76132	3	117.3	22	8.63636	4	139.3	15.9	5.66038	5	155.2	14.69	7.48809	5	169.89	16.1	10.559	5	185.99	27.61	5.795	5	213.6	10.71	7.46965	5	224.31	17.57	5.69152	5	241.88
qf2_rank6	23	3.47826	6	23	17.8	8.98876	6	40.8	28.5	10.5263	6	69.3	49.3	5.67951	6	118.6	22	8.63636	6	140.6	15.6	5.76923	6	156.2	14.5	7.58621	6	170.7	16.3	10.4294	6	187	29.4	5.44218	6	216.4	11	7.27273	6	227.4	20.56	4.86381	6	247.96
qf3_rank1	22.2	3.6036	4	22.2	17.52	9.13242	3	39.72	28.58	10.4969	4	68.3	55.41	5.05324	5	123.71	20.2	9.40594	3	143.91	15	6	3	158.91	13.81	7.96524	1	172.72	15.59	10.9044	1	188.31	24.89	6.42828	1	213.2	9.41	8.50159	1	222.61	15.71	6.36537	1	238.32
qf3_rank2	22.08	3.62319	3	22.08	17.71	9.03444	4	39.79	28.09	10.68	1	67.88	54.71	5.11789	2	122.59	21.2	8.96226	2	143.79	14.79	6.08519	2	158.58	14.61	7.52909	3	173.19	15.9	10.6918	2	189.09	24.41	6.55469	2	213.5	9.59	8.34202	2	223.09	15.8	6.32911	2	238.89
qf3_rank3	21.79	3.67141	2	21.79	17.6	9.09091	1	39.39	28.71	10.4493	2	68.1	54.99	5.09183	3	123.09	21.11	9.00047	4	144.2	15.09	5.96421	4	159.29	14.29	7.69769	5	173.58	16.32	10.4167	5	189.9	24.69	6.48036	3	214.59	9.61	8.32466	3	224.2	15.52	6.4433	3	239.72
qf3_rank4	22.4	3.57143	6	22.4	17.81	8.98372	6	40.21	28.51	10.5226	6	68.72	54.97	5.09369	6	123.69	20.72	9.16988	5	144.41	15.2	5.92105	5	159.61	13.79	7.97679	4	173.4	16.2	10.4938	3	189.6	26.11	6.12792	5	215.71	9.8	8.16327	4	225.51	15.88	6.29723	4	241.39
qf3_rank5			5				5				5				1				1				1				2				4				4				5				5
qf3_rank6	21.4	3.73832	1	21.4	18	8.88889	2	39.4	28.8	10.4167	3	68.2	54.9	5.10018	4	123.1	21.59	8.80037	6	144.69	15.71	5.72884	6	160.4	14	7.85714	6	174.4	16.39	10.3722	6	190.79	30.42	5.2597	6	221.21	11.69	6.84346	6	232.9	19.99	5.0025	6	252.89
qf4_rank1	21.49	3.72266	1	21.49	17.51	9.13764	1	39	29	10.3448	1	68	49.79	5.62362	2	117.79	21.41	8.87436	2	139.2	15.59	5.77293	2	154.79	14.92	7.37265	1	169.71	16.08	10.5721	1	185.79	26.82	5.9657	1	212.61	10.1	7.92079	1	222.71	15.22	6.5703	1	237.93
qf4_rank2	21.7	3.68664	2	21.7	17.59	9.09608	2	39.29	28.9	10.3806	2	68.19	49.21	5.6899	1	117.4	21.41	8.87436	1	138.81	16.29	5.52486	1	155.1	15	7.33333	3	170.1	16.21	10.4874	2	186.31	26.69	5.99475	2	213	10.01	7.99201	2	223.01	15.23	6.56599	2	238.24
qf4_rank3	22.01	3.63471	4	22.01	17.49	9.14808	5	39.5	29.11	10.3057	4	68.61	49.81	5.62136	5	118.42	21.39	8.88266	4	139.81	15.39	5.84795	3	155.2	15.3	7.18954	6	170.5	16.81	10.113	5	187.31	25.9	6.17761	3	213.21	10.11	7.91296	3	223.32	15.19	6.58328	3	238.51
qf4_rank4	21.9	3.65297	3	21.9	17.49	9.14808	3	39.39	29.1	10.3093	3	68.49	50	5.6	4	118.49	21.5	8.83721	5	139.99	15.71	5.72884	5	155.7	14.79	7.43746	5	170.49	16.4	10.3659	3	186.89	26.8	5.97015	4	213.69	10.2	7.84314	4	223.89	15.64	6.39386	4	239.53
qf4_rank5	22.3	3.58744	6	22.3	17.79	8.99382	6	40.09	28.96	10.3591	6	69.05	50.14	5.58436	6	119.19	21.4	8.8785	6	140.59	15.31	5.87851	6	155.9	14.59	7.53941	4	170.49	16.6	10.241	4	187.09	27.81	5.75333	5	214.9	9.9	8.08081	5	224.8	15.8	6.32911	5	240.6
qf4_rank6			5				4				5				3				3				4				2				6				6				6				6
qf5_rank1	24.2	3.30579	5	24.2	17	9.41176	5	41.2	29.19	10.2775	4	70.39	52.11	5.37325	4	122.5	21.79	8.7196	5	144.29	17.3	5.20231	5	161.59	14.9	7.38255	6	176.49	16.41	10.3595	6	192.9	26	6.15385	3	218.9	9.89	8.08898	3	228.79	15.08	6.6313	1	243.87
qf5_rank2	23	3.47826	2	23	16.91	9.46186	2	39.91	30.19	9.93707	2	70.1	51.21	5.46768	1	121.31	22.21	8.55471	1	143.52	16.38	5.49451	1	159.9	15.19	7.24161	1	175.09	16.71	10.1735	1	191.8	25.72	6.22084	2	217.52	10.48	7.63359	2	228	15.9	6.28931	2	243.9
qf5_rank3	23.4	3.4188	4	23.4	17.41	9.19012	4	40.81	29.99	10.0033	5	70.8	51.8	5.40541	5	122.6	22	8.63636	6	144.6	16.1	5.59006	4	160.7	15.22	7.22733	5	175.92	16.48	10.3155	4	192.4	25.31	6.32161	1	217.71	10	8	1	227.71	16.52	6.05327	3	244.23
qf5_rank4	22.9	3.49345	1	22.9	17	9.41176	1	39.9	30.1	9.96678	1	70	52.1	5.37428	2	122.1	21.99	8.64029	2	144.09	16.3	5.52147	3	160.39	15.4	7.14286	3	175.79	16.91	10.0532	5	192.7	26.61	6.01278	4	219.31	10.09	7.92864	4	229.4	15.05	6.64452	4	244.45
qf5_rank5	23.7	3.37553	3	23.7	16.91	9.46186	3	40.61	29.99	10.0033	3	70.6	52.4	5.34351	6	123	21.4	8.8785	4	144.4	17	5.29412	6	161.4	14.59	7.53941	4	175.99	16.21	10.4874	2	192.2	28	5.71429	5	220.2	9.6	8.33333	5	229.8	15.32	6.52742	5	245.12
qf5_rank6	26.89	2.97508	6	26.89	16.98	9.42285	6	43.87	27.52	10.9012	6	71.39	50.41	5.55445	3	121.8	21.79	8.7196	3	143.59	16.49	5.45785	2	160.08	15.11	7.27995	2	175.19	16.69	10.1857	3	191.88	40.2	3.9801	6	232.08	16.39	4.88103	6	248.47	27.03	3.69959	6	275.5
sf1_rank1	22.3	3.58744	3	22.3	16.6	9.63855	3	38.9	27.6	10.8696	1	66.5	50.5	5.54455	1	117	21.61	8.79223	1	138.61	15.09	5.96421	1	153.7	13.4	8.20896	1	167.1	15.09	11.2657	1	182.19	26.3	6.08365	1	208.49	9.07	8.82029	1	217.56	15.63	6.39795	1	233.19
sf1_rank2	22.72	3.52113	6	22.72	17.2	9.30233	6	39.92	27.8	10.7914	6	67.72	50.91	5.4999	6	118.63	20.59	9.22778	4	139.22	14.68	6.13079	4	153.9	13.81	7.96524	3	167.71	15.41	11.0318	3	183.12	25.69	6.2281	2	208.81	9.4	8.51064	2	218.21	15.06	6.64011	2	233.27
sf1_rank3	22	3.63636	2	22	16.9	9.46746	2	38.9	28.1	10.6762	3	67	50.69	5.52377	3	117.69	21.3	8.92019	2	138.99	15	6	2	153.99	13.61	8.08229	2	167.6	15.39	11.0461	2	182.99	26.41	6.05831	3	209.4	9.69	8.25593	3	219.09	14.92	6.70241	3	234.01
sf1_rank4	22.3	3.58744	4	22.3	17.09	9.3622	4	39.39	27.71	10.8264	4	67.1	50.79	5.5129	4	117.89	21.79	8.7196	5	139.68	14.99	6.004	5	154.67	13.72	8.01749	5	168.39	15.5	10.9677	4	183.89	26.59	6.0173	4	210.48	9.52	8.40336	4	220	15.27	6.54879	4	235.27
sf1_rank5	22.8	3.50877	5	22.8	16.89	9.47306	5	39.69	27.7	10.8303	5	67.39	51	5.4902	5	118.39	21.5	8.83721	6	139.89	14.71	6.11829	6	154.6	14.28	7.70308	6	168.88	16.22	10.4809	6	185.1	27.08	5.90842	5	212.18	10.31	7.75946	5	222.49	17.65	5.66572	5	240.14
sf1_rank6	21.31	3.75411	1	21.31	16.9	9.46746	1	38.21	28.4	10.5634	2	66.61	50.4	5.55556	2	117.01	21.8	8.7156	3	138.81	14.8	6.08108	3	153.61	14.59	7.53941	4	168.2	16	10.625	5	184.2	28	5.71429	6	212.2	10.7	7.47664	6	222.9	21.03	4.75511	6	243.93
sf2_rank1	21.7	3.68664	1	21.7	17.4	9.1954	2	39.1	27.81	10.7875	3	66.91	48.6	5.76132	4	115.51	20.3	9.35961	3	135.81	15.69	5.73614	3	151.5	15.2	7.23684	3	166.7	15.92	10.6784	3	182.62	25.68	6.23053	2	208.3	9.39	8.5197	2	217.69	14.72	6.79348	1	232.41
sf2_rank2	22.29	3.58905	4	22.29	17	9.41176	4	39.29	27.32	10.981	2	66.61	48.08	5.82363	2	114.69	20.69	9.18318	2	135.38	15.42	5.83658	1	150.8	15.09	7.2896	1	165.89	15.71	10.8211	1	181.6	25.6	6.25	1	207.2	9.69	8.25593	1	216.89	15.71	6.36537	2	232.6
sf2_rank3	21.89	3.65464	2	21.89	16.9	9.46746	1	38.79	27.39	10.9529	1	66.18	47.49	5.89598	1	113.67	21.1	9.00474	1	134.77	16.12	5.58313	2	150.89	15.21	7.23208	2	166.1	15.77	10.78	2	181.87	26.41	6.05831	3	208.28	9.81	8.15494	3	218.09	15.13	6.60939	3	233.22
sf2_rank4	22.5	3.55556	5	22.5	17.3	9.24855	6	39.8	27.3	10.989	4	67.1	49	5.71429	5	116.1	21.31	8.916	5	137.41	15.39	5.84795	4	152.8	14.81	7.42741	4	167.61	16.19	10.5003	4	183.8	26.8	5.97015	4	210.6	10.41	7.68492	4	221.01	15.57	6.42261	4	236.58
sf2_rank5	22.54	3.54925	6	22.54	17.19	9.30774	5	39.73	27.91	10.7488	6	67.64	49.2	5.69106	6	116.84	21	9.04762	6	137.84	16.8	5.35714	6	154.64	14.8	7.43243	6	169.44	16.3	10.4294	5	185.74	29.79	5.37093	5	215.53	12.5	6.4	5	228.03	18.24	5.48246	5	246.27
sf2_rank6	22.02	3.63306	3	22.02	17.29	9.2539	3	39.31	27.9	10.7527	5	67.21	48.21	5.80792	3	115.42	21.49	8.84132	4	136.91	16.61	5.41842	5	153.52	15.39	7.1475	5	168.91	17.21	9.87798	6	186.12	35.5	4.50704	6	221.62	14.38	5.56328	6	236	26.44	3.78215	6	262.44
f1_rank1	21.71	3.68494	2	21.71	16.7	9.58084	1	38.41	28.8	10.4167	1	67.21	47.36	5.91216	1	114.57	20.23	9.39199	1	134.8	14.11	6.37845	1	148.91	13.29	8.2769	1	162.2	16.2	10.4938	1	178.4	25.8	6.20155	1	204.2	9.2	8.69565	1	213.4	17.09	5.85138	1	230.49
f1_rank2	22.1	3.61991	4	22.1	17.3	9.24855	6	39.4	28.51	10.5226	5	67.91	48.4	5.78512	3	116.31	19.9	9.54774	3	136.21	14.29	6.29811	3	150.5	13.59	8.09419	3	164.09	15.8	10.7595	3	179.89	25.9	6.17761	2	205.79	9.72	8.23045	2	215.51	15.89	6.29327	2	231.4
f1_rank3	22	3.63636	5	22	16.91	9.46186	3	38.91	28.68	10.4603	3	67.59	47.93	5.84185	2	115.52	20.09	9.45744	2	135.61	14.21	6.33357	2	149.82	13.59	8.09419	2	163.41	15.9	10.6918	2	179.31	27.49	5.8203	3	206.8	9.91	8.07265	3	216.71	15.51	6.44745	3	232.22
f1_rank4	22.01	3.63471	3	22.01	17.11	9.35126	4	39.12	28.48	10.5337	4	67.6	51.3	5.45809	6	118.9	20.71	9.17431	6	139.61	15.1	5.96026	6	154.71	14.49	7.59144	6	169.2	16.01	10.6184	6	185.21	27.3	5.86081	5	212.51	9.6	8.33333	5	222.11	14.69	6.80735	4	236.8
f1_rank5	22.38	3.57462	6	22.38	17.11	9.35126	5	39.49	28.3	10.6007	6	67.79	50.38	5.55776	5	118.17	20.52	9.25926	5	138.69	14.4	6.25	4	153.09	13.99	7.86276	4	167.08	16.11	10.5525	4	183.19	28.29	5.65571	4	211.48	10.01	7.99201	4	221.49	15.6	6.41026	5	237.09
f1_rank6	21.59	3.70542	1	21.59	17.2	4.65116	2	38.79	28.52	10.5189	2	67.31	50.39	5.55666	4	117.7	20.71	9.17431	4	138.41	15.69	5.73614	5	154.1	14.71	7.47791	5	168.81	16.1	10.559	5	184.91	28.58	5.59832	6	213.49	10.22	7.82779	6	223.71	15.82	6.32111	6	239.53

## Sheet: Cycledata_2017
Heat_round	Cycle_num	Cycle_type	Cycle_type_num	Cycle_type_with_TR	CT	CL	Cycle_speed	Cycle_start_time	Cycle_end_time	Cycle_start_dist	Cycle_end_dist	Cycle_start_elevation	Cycle_end_elevation	Cycle_incline
1	1	DP	1	DP	0.86	6.95688	8.0894	0.02	0.88	0.0821222	7.08956	-6.28374e-05	0.0314105	0.248828
1	2	DP	1	DP	0.74	5.99086	8.09576	0.88	1.62	7.08956	12.9335	0.0314105	0.0548203	0.279809
1	3	DP	1	DP	1.2	9.40954	7.84128	1.62	2.82	12.9335	22.5634	0.0548203	0.121765	0.387045
1	4	DP	1	DP	0.91	7.00413	7.69685	2.82	3.73	22.5634	29.4125	0.121765	0.16142	0.341944
1	5	DP	1	DP	1.1	8.31778	7.56162	3.73	4.83	29.4125	37.7555	0.16142	0.19521	0.233182
1	6	DP	1	DP	1.24	9.20725	7.4252	4.83	6.07	37.7555	46.8718	0.19521	0.28018	0.548026
1	7	DP	1	DP	1.02	7.40475	7.25955	6.07	7.09	46.8718	54.2289	0.28018	0.407029	0.968144
1	8	DP	1	DP	1.14	8.06888	7.07797	7.09	8.23	54.2289	62.1753	0.407029	0.528354	0.845029
1	9	DP	1	DP	1.05	7.20325	6.86024	8.23	9.28	62.1753	69.3914	0.528354	0.598637	0.612718
1	10	DP	1	DP	0.71	4.93805	6.95499	9.28	9.99	69.3914	74.2147	0.598637	0.656298	0.429492
1	11	DP	1	DP	0.84	5.86852	6.98634	9.99	10.83	74.2147	80.1014	0.656298	0.585157	-0.693808
1	12	DP	1	DP	0.61	4.42061	7.2469	10.83	11.44	80.1014	84.3332	0.585157	0.433501	-1.70267
1	13	DP	1	DP	1	7.35495	7.35495	11.44	12.44	84.3332	91.6838	0.433501	0.215321	-1.75461
1	14	DP	1	DP	1.01	7.55229	7.47751	12.44	13.45	91.6838	99.4177	0.215321	-0.104826	-2.48063
1	15	DP	1	DP	0.61	4.83228	7.92177	13.45	14.06	99.4177	104.396	-0.104826	-0.483965	-4.2004
1	16	DP	1	DP	0.65	5.43757	8.36549	14.06	14.71	104.396	109.95	-0.483965	-0.990528	-5.17383
1	17	DP	1	Trans	1.11	9.88191	8.90262	14.71	15.82	109.95	119.917	-0.990528	-2.02457	-5.89344
1	18	Other	0	Trans	3.74	37.1119	9.92296	15.82	19.56	119.917	156.893	-2.02457	-3.74441	-3.89727
1	19	Other	0	Other	1.11	9.01852	8.1248	19.56	20.67	156.893	165.323	-3.74441	-2.58637	6.80468
1	20	Other	0	Trans	1.07	6.77518	6.33195	20.67	21.74	165.323	172.287	-2.58637	-3.04537	-3.00651
1	21	DP	1	Trans	0.75	5.76387	7.68516	21.74	22.49	172.287	178.261	-3.04537	-3.93933	-7.7709
1	22	DP	1	DP	0.76	6.56889	8.64327	22.49	23.25	178.261	184.884	-3.93933	-4.56079	-5.5263
1	23	DP	1	DP	0.89	8.02942	9.02182	23.25	24.14	184.884	192.916	-4.56079	-4.88442	-2.31066
1	24	DP	1	Trans	1.01	9.19843	9.10736	24.14	25.15	192.916	201.992	-4.88442	-4.85413	0.0969428
1	25	Other	0	Trans	1.94	16.7445	8.63116	25.15	27.09	201.992	218.831	-4.85413	-5.10764	-0.824867
1	26	Other	0	Other	0.74	6.25265	8.44952	27.09	27.83	218.831	225.031	-5.10764	-5.56625	-4.08188
1	27	Other	0	Other	9.83	107.045	10.8896	27.83	37.66	225.031	332.283	-5.56625	-13.5496	-4.70232
1	28	Other	0	Other	2.07	20.6963	9.99823	37.66	39.73	332.283	352.876	-13.5496	-13.9933	-1.22473
1	29	Other	0	Trans	1.31	12.3895	9.45763	39.73	41.04	352.876	365.216	-13.9933	-14.4507	-2.11086
1	30	DP	1	Trans	1.01	9.64745	9.55193	41.04	42.05	365.216	374.807	-14.4507	-14.9368	-2.87593
1	31	Other	0	Trans	12.86	125.981	9.79634	42.05	54.91	374.807	500.351	-14.9368	-21.5166	-3.49083
1	32	Other	0	Trans	1.42	12.6978	8.94211	54.91	56.33	500.351	512.777	-21.5166	-21.4903	0.103029
1	33	DP	1	Trans	0.76	6.27648	8.25853	56.33	57.09	512.777	519.002	-21.4903	-21.1743	2.72797
1	34	DP	1	DP	0.8	6.25846	7.82307	57.09	57.89	519.002	525.209	-21.1743	-20.8048	3.34864
1	35	DP	1	DP	0.71	5.42429	7.63985	57.89	58.6	525.209	530.399	-20.8048	-20.508	3.30052
1	36	DP	1	DP	0.81	5.89119	7.27308	58.6	59.41	530.399	536.219	-20.508	-20.1698	3.30819
1	37	DP	1	DP	0.87	6.04665	6.95017	59.41	60.28	536.219	542.289	-20.1698	-19.8345	3.18932
1	38	DP	1	DP	0.83	5.56899	6.70962	60.28	61.11	542.289	547.855	-19.8345	-19.4999	3.92088
1	39	DP	1	DP	0.86	5.56338	6.46905	61.11	61.97	547.855	553.393	-19.4999	-18.8806	6.22846
1	40	DP	1	DP	0.94	5.72933	6.09503	61.97	62.91	553.393	559.117	-18.8806	-18.0422	7.8411
1	41	DP	1	DP	0.52	3.05059	5.86652	62.91	63.43	559.117	562.001	-18.0422	-17.665	7.43053
1	42	DP	1	DP	0.76	4.20346	5.53086	63.43	64.19	562.001	566.099	-17.665	-17.2052	6.74363
1	43	DP	1	DP	0.67	3.3899	5.05955	64.19	64.86	566.099	569.611	-17.2052	-16.8148	6.3369
1	44	DP	1	DP	0.8	3.98995	4.98744	64.86	65.66	569.611	573.634	-16.8148	-16.3738	6.10992
1	45	DP	1	DP	0.87	4.21455	4.84431	65.66	66.53	573.634	577.662	-16.3738	-15.9741	5.66853
1	46	DP	1	DP	0.81	3.78991	4.67891	66.53	67.34	577.662	581.429	-15.9741	-15.6367	5.39071
1	47	DP	1	DP	0.84	3.93994	4.6904	67.34	68.18	581.429	585.471	-15.6367	-15.2458	5.66962
1	48	DP	1	DP	0.85	4.0348	4.74682	68.18	69.03	585.471	589.645	-15.2458	-14.7696	6.31408
1	49	DP	1	DP	0.96	4.51534	4.70348	69.03	69.99	589.645	594.284	-14.7696	-14.2101	6.87197
1	50	DP	1	DP	0.85	3.80289	4.47399	69.99	70.84	594.284	598.186	-14.2101	-13.7141	7.33302
1	51	DP	1	DP	0.74	3.15252	4.26016	70.84	71.58	598.186	601.21	-13.7141	-13.3019	7.87051
1	52	DP	1	Trans	0.51	2.02659	3.97371	71.58	72.09	601.21	603.256	-13.3019	-13.0005	8.14568
1	53	DIA	2	Trans	0.36	1.42092	3.94699	72.09	72.45	603.256	604.69	-13.0005	-12.7828	8.1019
1	54	DIA	2	DIA	0.37	1.42037	3.83883	72.45	72.82	604.69	606.123	-12.7828	-12.5506	7.83896
1	55	DIA	2	DIA	0.38	1.35014	3.55301	72.82	73.2	606.123	607.515	-12.5506	-12.362	7.35798
1	56	DIA	2	DIA	0.35	1.25125	3.575	73.2	73.55	607.515	608.794	-12.362	-12.1919	6.6957
1	57	DIA	2	DIA	0.34	1.25008	3.67669	73.55	73.89	608.794	610.066	-12.1919	-12.0524	5.94531
1	58	DIA	2	DIA	0.36	1.36393	3.78871	73.89	74.25	610.066	611.441	-12.0524	-11.9261	5.07361
1	59	DIA	2	DIA	0.35	1.33319	3.80911	74.25	74.6	611.441	612.778	-11.9261	-11.8493	4.14891
1	60	DIA	2	DIA	0.38	1.53295	4.03407	74.6	74.98	612.778	614.374	-11.8493	-11.77	3.22735
1	61	DIA	2	DIA	0.36	1.51363	4.20454	74.98	75.34	614.374	615.951	-11.77	-11.7179	2.32486
1	62	DIA	2	DIA	0.35	1.59945	4.56987	75.34	75.69	615.951	617.486	-11.7179	-11.6871	1.62816
1	63	DIA	2	DIA	0.51	2.32436	4.55756	75.69	76.2	617.486	619.878	-11.6871	-11.6546	1.08593
1	64	DIA	2	Trans	0.59	2.87362	4.87054	76.2	76.79	619.878	622.688	-11.6546	-11.6362	0.947722
1	65	DP	1	Trans	1	4.94496	4.94496	76.79	77.79	622.688	627.738	-11.6362	-11.4975	1.87805
1	66	DP	1	DP	1.05	5.51582	5.25316	77.79	78.84	627.738	633.145	-11.4975	-11.0932	3.95427
1	67	DP	1	DP	0.9	4.66698	5.18554	78.84	79.74	633.145	637.816	-11.0932	-10.6644	4.97662
1	68	DP	1	DP	0.95	4.74474	4.99446	79.74	80.69	637.816	642.516	-10.6644	-10.2854	3.9964
1	69	DP	1	DP	1	4.60825	4.60825	80.69	81.69	642.516	647.245	-10.2854	-10.1945	1.67816
1	70	DP	1	DP	1.08	5.12564	4.74596	81.69	82.77	647.245	652.384	-10.1945	-10.1552	0.882386
1	71	DP	1	DP	0.94	4.83022	5.13853	82.77	83.71	652.384	657.352	-10.1552	-9.95563	2.05563
1	72	DP	1	DP	1	5.25156	5.25156	83.71	84.71	657.352	662.742	-9.95563	-9.68906	2.85696
1	73	DP	1	DP	1.04	5.39675	5.18918	84.71	85.75	662.742	668.051	-9.68906	-9.3634	3.56567
1	74	DP	1	DP	0.98	4.9352	5.03592	85.75	86.73	668.051	673.094	-9.3634	-8.9667	4.42208
1	75	DP	1	DP	0.9	4.45079	4.94532	86.73	87.63	673.094	677.629	-8.9667	-8.56914	4.85455
1	76	DP	1	DP	0.97	4.56984	4.71118	87.63	88.6	677.629	682.281	-8.56914	-8.16715	5.13843
1	77	DP	1	Trans	0.49	2.10247	4.29076	88.6	89.09	682.281	684.451	-8.16715	-7.95666	5.37369
1	78	DIA	2	Trans	0.42	1.83055	4.35845	89.09	89.51	684.451	686.274	-7.95666	-7.78121	5.58559
1	79	DIA	2	DIA	0.41	1.78849	4.36217	89.51	89.92	686.274	688.046	-7.78121	-7.60315	5.81428
1	80	DIA	2	DIA	0.47	2.03827	4.33675	89.92	90.39	688.046	690.067	-7.60315	-7.3907	6.06953
1	81	DIA	2	DIA	0.43	1.8394	4.27767	90.39	90.82	690.067	691.909	-7.3907	-7.1883	6.36358
1	82	DIA	2	DIA	0.48	2.06052	4.29276	90.82	91.3	691.909	693.943	-7.1883	-6.94951	6.63032
1	83	DIA	2	DIA	0.42	1.79665	4.27773	91.3	91.72	693.943	695.721	-6.94951	-6.73075	6.76393
1	84	DIA	2	DIA	0.47	1.93608	4.11931	91.72	92.19	695.721	697.695	-6.73075	-6.47228	6.70448
1	85	DIA	2	DIA	0.39	1.58216	4.05681	92.19	92.58	697.695	699.333	-6.47228	-6.2782	6.50304
1	86	DIA	2	DIA	0.43	1.7576	4.08744	92.58	93.01	699.333	701.124	-6.2782	-6.08119	6.24808
1	87	DIA	2	DIA	0.38	1.55942	4.10374	93.01	93.39	701.124	702.703	-6.08119	-5.93096	6.07033
1	88	DIA	2	DIA	0.4	1.67917	4.19791	93.39	93.79	702.703	704.381	-5.93096	-5.77859	6.00277
1	89	DIA	2	DIA	0.39	1.66898	4.27943	93.79	94.18	704.381	706.091	-5.77859	-5.6137	6.06082
1	90	DIA	2	DIA	0.48	2.06919	4.31082	94.18	94.66	706.091	708.192	-5.6137	-5.36781	6.24633
1	91	DIA	2	DIA	0.45	1.84965	4.11034	94.66	95.11	708.192	710.049	-5.36781	-5.14013	6.5323
1	92	DIA	2	DIA	0.51	2.02655	3.97363	95.11	95.62	710.049	712.127	-5.14013	-4.89919	6.76909
1	93	DIA	2	DIA	0.47	1.84376	3.92289	95.62	96.09	712.127	713.956	-4.89919	-4.6741	6.91012
1	94	DIA	2	DIA	0.5	1.92132	3.84265	96.09	96.59	713.956	715.877	-4.6741	-4.44268	7.11665
1	95	DIA	2	DIA	0.45	1.71655	3.81455	96.59	97.04	715.877	717.669	-4.44268	-4.22456	7.50095
1	96	DIA	2	DIA	0.47	1.88443	4.00942	97.04	97.51	717.669	719.569	-4.22456	-3.97879	8.11227
1	97	DIA	2	DIA	0.37	1.42555	3.85284	97.51	97.88	719.569	721.068	-3.97879	-3.74286	8.79846
1	98	DIA	2	DIA	0.42	1.62724	3.87438	97.88	98.3	721.068	722.774	-3.74286	-3.46405	9.55121
1	99	DIA	2	DIA	0.33	1.29067	3.91113	98.3	98.63	722.774	724.111	-3.46405	-3.20512	10.3101
1	100	DIA	2	DIA	0.34	1.34291	3.94973	98.63	98.97	724.111	725.438	-3.20512	-2.94332	10.9054
1	101	DIA	2	DIA	0.37	1.44437	3.90371	98.97	99.34	725.438	726.858	-2.94332	-2.65496	11.4169
1	102	DIA	2	DIA	0.34	1.2757	3.75207	99.34	99.68	726.858	728.163	-2.65496	-2.36367	11.772
1	103	DIA	2	DIA	0.36	1.2582	3.495	99.68	100.04	728.163	729.326	-2.36367	-2.11097	11.9521
1	104	DIA	2	DIA	0.37	1.25434	3.39011	100.04	100.41	729.326	730.507	-2.11097	-1.83319	12.0264
1	105	DIA	2	DIA	0.37	1.17104	3.16498	100.41	100.78	730.507	731.692	-1.83319	-1.58144	12.0032
1	106	DIA	2	DIA	0.4	1.21026	3.02564	100.78	101.18	731.692	732.986	-1.58144	-1.31463	11.9015
1	107	DIA	2	DIA	0.39	1.18308	3.03355	101.18	101.57	732.986	734.248	-1.31463	-1.03779	11.5577
1	108	DIA	2	DIA	0.41	1.25661	3.06491	101.57	101.98	734.248	735.519	-1.03779	-0.785643	11.0626
1	109	DIA	2	DIA	0.4	1.19855	2.99637	101.98	102.38	735.519	736.73	-0.785643	-0.555589	10.3613
1	110	DIA	2	DIA	0.4	1.15688	2.89219	102.38	102.78	736.73	737.954	-0.555589	-0.319322	9.33953
1	111	DIA	2	DIA	0.42	1.23094	2.93081	102.78	103.2	737.954	739.302	-0.319322	-0.0329512	8.04044
1	112	DIA	2	DIA	0.38	1.11742	2.94058	103.2	103.58	739.302	740.521	-0.0329512	0.0599729	6.42298
1	113	DIA	2	DIA	0.36	1.10314	3.06427	103.58	103.94	740.521	741.596	0.0599729	0.197372	4.75296
1	114	DIA	2	DIA	0.44	1.26582	2.87686	103.94	104.38	741.596	742.86	0.197372	0.274073	2.94774
1	115	DIA	2	DIA	0.34	1.07259	3.15468	104.38	104.72	742.86	743.876	0.274073	0.270166	1.21265
1	116	DIA	2	Trans	0.39	1.33094	3.41266	104.72	105.11	743.876	745.393	0.270166	0.210997	-0.743718
1	117	DP	1	Trans	0.34	1.29742	3.81595	105.11	105.45	745.393	746.752	0.210997	0.120324	-2.65814
1	118	DP	1	DP	0.6	2.86831	4.78051	105.45	106.05	746.752	749.708	0.120324	-0.196079	-4.72679
1	119	DP	1	DP	0.69	3.88371	5.62856	106.05	106.74	749.708	753.624	-0.196079	-0.662303	-7.00542
1	120	DP	1	DP	1.21	8.3908	6.93455	106.74	107.95	753.624	762.114	-0.662303	-2.01599	-8.86527
1	121	DP	1	Trans	1.17	9.92183	8.4802	107.95	109.12	762.114	772.26	-2.01599	-3.47507	-8.19231
1	122	Other	0	Trans	3.91	36.7543	9.40009	109.12	113.03	772.26	808.827	-3.47507	-4.541	-1.05173
1	123	DP	1	Trans	1.11	9.3014	8.37964	113.03	114.14	808.827	817.874	-4.541	-4.34745	1.1171
1	124	DP	1	DP	1.27	9.96896	7.84957	114.14	115.41	817.874	827.651	-4.34745	-4.72944	-2.30633
1	125	DP	1	Trans	1.13	9.01665	7.97933	115.41	116.54	827.651	836.859	-4.72944	-5.58484	-5.22009
1	126	Other	0	Trans	5.26	48.1075	9.14591	116.54	121.8	836.859	884.936	-5.58484	-7.80967	-3.30622
1	127	DP	1	Trans	1.15	9.65071	8.39193	121.8	122.95	884.936	894.346	-7.80967	-7.56321	1.44306
1	128	DP	1	DP	0.95	7.48849	7.88262	122.95	123.9	894.346	901.929	-7.56321	-7.44401	0.929294
1	129	DP	1	DP	0.88	6.84412	7.77741	123.9	124.78	901.929	908.847	-7.44401	-7.40549	0.370137
1	130	DP	1	DP	1.08	8.17048	7.56526	124.78	125.86	908.847	917.024	-7.40549	-7.34815	0.445342
1	131	DP	1	DP	1.1	8.01161	7.28328	125.86	126.96	917.024	924.829	-7.34815	-7.14673	1.51262
1	132	DP	1	DP	0.98	6.77529	6.91356	126.96	127.94	924.829	931.641	-7.14673	-6.80617	2.90409
1	133	DP	1	DP	1.01	6.47638	6.41226	127.94	128.95	931.641	938.123	-6.80617	-6.3212	4.21705
1	134	DP	1	DP	0.96	5.78154	6.02244	128.95	129.91	938.123	943.841	-6.3212	-5.84445	4.89791
1	135	DP	1	DP	0.99	5.48126	5.53663	129.91	130.9	943.841	949.185	-5.84445	-5.28269	6.02127
1	136	DP	1	Trans	0.49	2.31572	4.72595	130.9	131.39	949.185	951.447	-5.28269	-4.99835	7.02193
1	137	DIA	2	Trans	0.34	1.57992	4.64684	131.39	131.73	951.447	952.99	-4.99835	-4.79975	7.53689
1	138	DIA	2	DIA	0.36	1.57994	4.38872	131.73	132.09	952.99	954.523	-4.79975	-4.59255	7.9196
1	139	DIA	2	DIA	0.27	1.1438	4.23628	132.09	132.36	954.523	955.66	-4.59255	-4.42456	8.20858
1	140	DIA	2	DIA	0.75	3.09068	4.1209	132.36	133.11	955.66	958.743	-4.42456	-3.9418	8.60992
1	141	DIA	2	DIA	0.33	1.38924	4.20981	133.11	133.44	958.743	960.073	-3.9418	-3.72872	8.90569
1	142	DIA	2	DIA	0.34	1.42265	4.18426	133.44	133.78	960.073	961.487	-3.72872	-3.50584	9.02207
1	143	DIA	2	DIA	0.34	1.47103	4.32655	133.78	134.12	961.487	963.025	-3.50584	-3.25411	9.06081
1	144	DIA	2	DIA	0.32	1.42911	4.46598	134.12	134.44	963.025	964.485	-3.25411	-3.02394	9.05927
1	145	DIA	2	DIA	0.32	1.41689	4.42778	134.44	134.76	964.485	965.936	-3.02394	-2.78829	9.02443
1	146	DIA	2	DIA	0.33	1.45636	4.41321	134.76	135.09	965.936	967.399	-2.78829	-2.55464	8.96944
1	147	DIA	2	DIA	0.35	1.59086	4.54531	135.09	135.44	967.399	968.95	-2.55464	-2.31673	8.89601
1	148	DIA	2	DIA	0.37	1.65106	4.46232	135.44	135.81	968.95	970.576	-2.31673	-2.05854	8.79966
1	149	DIA	2	DIA	0.39	1.68496	4.3204	135.81	136.2	970.576	972.253	-2.05854	-1.79939	8.69554
1	150	DIA	2	DIA	0.42	1.77861	4.23478	136.2	136.62	972.253	974.059	-1.79939	-1.53362	8.56321
1	151	DIA	2	DIA	0.46	1.83541	3.99003	136.62	137.08	974.059	975.936	-1.53362	-1.25207	8.35784
1	152	DIA	2	DIA	0.48	1.95407	4.07099	137.08	137.56	975.936	977.873	-1.25207	-0.963379	8.06065
1	153	DIA	2	DIA	0.43	1.68706	3.92341	137.56	137.99	977.873	979.577	-0.963379	-0.731799	7.68064
1	154	DIA	2	DIA	0.49	1.94646	3.97237	137.99	138.48	979.577	981.499	-0.731799	-0.485611	7.2215
1	155	DIA	2	DIA	0.43	1.65295	3.84406	138.48	138.91	981.499	983.19	-0.485611	-0.285349	6.71861
1	156	DIA	2	DIA	0.48	1.91357	3.98661	138.91	139.39	983.19	985.084	-0.285349	-0.0867802	6.25199
1	157	DIA	2	DIA	0.41	1.64055	4.00134	139.39	139.8	985.084	986.756	-0.0867802	0.0766765	5.86327
1	158	DIA	2	Trans	0.45	1.85687	4.12638	139.8	140.25	986.756	988.773	0.0766765	0.263634	5.56537
1	159	DP	1	Trans	0.78	3.53366	4.53033	140.25	141.03	988.773	992.247	0.263634	0.586352	5.31207
1	160	DP	1	DP	0.6	2.63578	4.39297	141.03	141.63	992.247	994.896	0.586352	0.827335	5.03909
1	161	DP	1	DP	0.84	3.85341	4.58739	141.63	142.47	994.896	998.624	0.827335	1.13521	4.49109
1	162	DP	1	DP	1.08	5.11676	4.73774	142.47	143.55	998.624	1003.64	1.13521	1.41584	3.06202
1	163	DP	1	DP	0.81	3.93052	4.8525	143.55	144.36	1003.64	1007.55	1.41584	1.48704	1.42953
1	164	DP	1	DP	0.76	3.74477	4.92733	144.36	145.12	1007.55	1011.4	1.48704	1.51858	0.537601
1	165	DP	1	DP	0.74	3.88006	5.24332	145.12	145.86	1011.4	1015.34	1.51858	1.52676	0.148913
1	166	DP	1	DP	1.01	5.66258	5.60652	145.86	146.87	1015.34	1021.07	1.52676	1.51587	0.00296443
1	167	DP	1	DP	0.93	5.56856	5.9877	146.87	147.8	1021.07	1026.74	1.51587	1.54186	0.190074
1	168	DP	1	DP	0.98	6.17036	6.29628	147.8	148.78	1026.74	1032.83	1.54186	1.56445	0.188075
1	169	DP	1	DP	1.12	7.21431	6.44135	148.78	149.9	1032.83	1040.14	1.56445	1.55484	-0.0413499
1	170	DP	1	DP	1.12	7.3629	6.57402	149.9	151.02	1040.14	1047.45	1.55484	1.55578	0.0680413
1	171	DP	1	DP	1.11	7.10262	6.39876	151.02	152.13	1047.45	1054.5	1.55578	1.64343	0.42508
1	172	DP	1	Trans	1.13	7.2268	6.39539	152.13	153.26	1054.5	1061.94	1.64343	1.3245	-2.3706
1	173	Other	0	Trans	0.75	5.21037	6.94717	153.26	154.01	1061.94	1067.38	1.3245	0.745585	-5.63776
1	174	Other	0	Trans	1.03	7.97163	7.73945	154.01	155.04	1067.38	1075.33	0.745585	-0.0741017	-5.77198
1	175	DP	1	Trans	1.2	9.77753	8.14795	155.04	156.24	1075.33	1084.84	-0.0741017	-0.439204	-2.28516
1	176	DP	1	DP	1.54	12.0794	7.84376	156.24	157.78	1084.84	1096.91	-0.439204	-0.222376	1.10981
1	177	DP	1	DP	0.79	6.18144	7.82461	157.78	158.57	1096.91	1102.89	-0.222376	-0.333592	-0.754313
1	178	DP	1	DP	0.61	4.75987	7.80307	158.57	159.18	1102.89	1107.73	-0.333592	-0.431292	-1.06774
1	179	DP	1	DP	1.04	8.47544	8.14946	159.18	160.22	1107.73	1116.11	-0.431292	-0.519002	-0.663215
1	180	DP	1	Trans	0.62	4.97434	8.02313	160.22	160.84	1116.11	1121	-0.519002	-0.594792	-0.917842
1	181	Other	0	Trans	0.64	4.56358	7.13059	160.84	161.48	1121	1125.57	-0.594792	-0.700168	-1.33454
1	182	DP	1	Trans	0.33	2.26043	6.84979	161.48	161.81	1125.57	1127.96	-0.700168	-0.769419	-1.79828
1	183	DP	1	DP	0.64	4.81232	7.51926	161.81	162.45	1127.96	1132.75	-0.769419	-0.96644	-2.65557
1	184	DP	1	DP	0.67	5.26966	7.86517	162.45	163.12	1132.75	1137.98	-0.96644	-1.37941	-4.28944
1	185	DP	1	Trans	0.87	7.18565	8.25936	163.12	163.99	1137.98	1145.23	-1.37941	-2.14098	-6.00023
1	186	Other	0	Trans	6.24	67.4812	10.8143	163.99	170.23	1145.23	1212.98	-2.14098	-9.02431	-7.37549
1	187	Other	0	Other	2.44	27.919	11.4422	170.23	172.67	1212.98	1240.9	-9.02431	-11.5937	-6.24263
1	188	Other	0	Other	1.15	13.2056	11.4831	172.67	173.82	1240.9	1253.86	-11.5937	-12.493	-4.08086
1	189	Other	0	Other	1.34	14.6684	10.9466	173.82	175.16	1253.86	1267.81	-12.493	-12.0886	1.7733
1	190	Other	0	Trans	0.87	8.0715	9.27758	175.16	176.03	1267.81	1275.92	-12.0886	-11.2623	5.80556
1	191	DP	1	Trans	0.77	6.51232	8.45756	176.03	176.8	1275.92	1282.33	-11.2623	-10.4943	7.03127
1	192	DP	1	DP	1.01	7.29159	7.2194	176.8	177.81	1282.33	1289.16	-10.4943	-9.41298	8.7788
1	193	DP	1	DP	0.82	5.05671	6.16671	177.81	178.63	1289.16	1293.92	-9.41298	-8.61204	9.56538
1	194	DP	1	DP	0.75	4.05637	5.4085	178.63	179.38	1293.92	1297.89	-8.61204	-7.92944	9.72134
1	195	DP	1	Trans	0.66	3.01531	4.56865	179.38	180.04	1297.89	1300.99	-7.92944	-7.39457	9.76525
1	196	DIA	2	Trans	0.34	1.44131	4.23914	180.04	180.38	1300.99	1302.42	-7.39457	-7.14608	9.71
1	197	DIA	2	DIA	0.39	1.55902	3.99749	180.38	180.77	1302.42	1304.02	-7.14608	-6.8663	9.67811
1	198	DIA	2	DIA	0.35	1.35634	3.87524	180.77	181.12	1304.02	1305.32	-6.8663	-6.65663	9.65692
1	199	DIA	2	DIA	0.32	1.21567	3.79897	181.12	181.44	1305.32	1306.5	-6.65663	-6.46367	9.62593
1	200	DIA	2	DIA	0.35	1.31854	3.76725	181.44	181.79	1306.5	1307.81	-6.46367	-6.2437	9.56932
1	201	DIA	2	DIA	0.34	1.25632	3.69507	181.79	182.13	1307.81	1309.1	-6.2437	-6.01508	9.49158
1	202	DIA	2	DIA	0.32	1.20476	3.76488	182.13	182.45	1309.1	1310.31	-6.01508	-5.80155	9.46238
1	203	DIA	2	DIA	0.36	1.33226	3.70072	182.45	182.81	1310.31	1311.69	-5.80155	-5.58316	9.46752
1	204	DIA	2	DIA	0.36	1.34935	3.74819	182.81	183.17	1311.69	1313.09	-5.58316	-5.35082	9.48085
1	205	DIA	2	DIA	0.35	1.30204	3.72013	183.17	183.52	1313.09	1314.46	-5.35082	-5.13718	9.48718
1	206	DIA	2	DIA	0.36	1.38503	3.84731	183.52	183.88	1314.46	1315.84	-5.13718	-4.9143	9.46946
1	207	DIA	2	DIA	0.35	1.2924	3.69257	183.88	184.23	1315.84	1317.15	-4.9143	-4.67665	9.47838
1	208	DIA	2	DIA	0.35	1.28304	3.66582	184.23	184.58	1317.15	1318.46	-4.67665	-4.45228	9.51554
1	209	DIA	2	DIA	0.37	1.38852	3.75276	184.58	184.95	1318.46	1319.82	-4.45228	-4.22189	9.54667
1	210	DIA	2	DIA	0.33	1.23045	3.72863	184.95	185.28	1319.82	1321.03	-4.22189	-4.02924	9.54786
1	211	DIA	2	DIA	0.38	1.40173	3.68876	185.28	185.66	1321.03	1322.42	-4.02924	-3.79019	9.54215
1	212	DIA	2	DIA	0.33	1.2603	3.8191	185.66	185.99	1322.42	1323.68	-3.79019	-3.57273	9.49717
1	213	DIA	2	DIA	0.38	1.45427	3.82701	185.99	186.37	1323.68	1325.16	-3.57273	-3.33578	9.44958
1	214	DIA	2	DIA	0.31	1.16618	3.76187	186.37	186.68	1325.16	1326.36	-3.33578	-3.14935	9.36837
1	215	DIA	2	DIA	0.37	1.4578	3.93999	186.68	187.05	1326.36	1327.86	-3.14935	-2.87138	9.27238
1	216	DIA	2	DIA	0.32	1.26801	3.96252	187.05	187.37	1327.86	1329.16	-2.87138	-2.65877	9.21579
1	217	DIA	2	DIA	0.34	1.35236	3.97752	187.37	187.71	1329.16	1330.54	-2.65877	-2.45001	9.18209
1	218	DIA	2	DIA	0.31	1.26813	4.09075	187.71	188.02	1330.54	1331.76	-2.45001	-2.27254	9.14858
1	219	DIA	2	DIA	0.35	1.40366	4.01046	188.02	188.37	1331.76	1333.12	-2.27254	-2.04901	9.13171
1	220	DIA	2	DIA	0.32	1.29066	4.03331	188.37	188.69	1333.12	1334.37	-2.04901	-1.84777	9.15328
1	221	DIA	2	DIA	0.37	1.45922	3.94384	188.69	189.06	1334.37	1335.84	-1.84777	-1.61053	9.22383
1	222	DIA	2	DIA	0.32	1.25029	3.90716	189.06	189.38	1335.84	1337.12	-1.61053	-1.40172	9.34156
1	223	DIA	2	DIA	0.36	1.4295	3.97083	189.38	189.74	1337.12	1338.56	-1.40172	-1.16157	9.46343
1	224	DIA	2	DIA	0.32	1.27112	3.97224	189.74	190.06	1338.56	1339.82	-1.16157	-0.946534	9.58448
1	225	DIA	2	DIA	0.35	1.36217	3.8919	190.06	190.41	1339.82	1341.21	-0.946534	-0.704225	9.6992
1	226	DIA	2	DIA	0.31	1.2269	3.95774	190.41	190.72	1341.21	1342.44	-0.704225	-0.498983	9.80787
1	227	DIA	2	DIA	0.37	1.44796	3.91341	190.72	191.09	1342.44	1343.92	-0.498983	-0.243779	9.90922
1	228	DIA	2	DIA	0.33	1.31084	3.97224	191.09	191.42	1343.92	1345.23	-0.243779	0.000497588	9.98608
1	229	DIA	2	DIA	0.33	1.25278	3.79631	191.42	191.75	1345.23	1346.54	0.000497588	0.230259	10.0485
1	230	DIA	2	DIA	0.33	1.28095	3.88165	191.75	192.08	1346.54	1347.78	0.230259	0.453154	10.0814
1	231	DIA	2	DIA	0.36	1.37738	3.82605	192.08	192.44	1347.78	1349.13	0.453154	0.68829	10.0501
1	232	DIA	2	DIA	0.32	1.21281	3.79004	192.44	192.76	1349.13	1350.36	0.68829	0.919712	9.95278
1	233	DIA	2	DIA	0.34	1.33451	3.92502	192.76	193.1	1350.36	1351.71	0.919712	1.1577	9.7475
1	234	DIA	2	DIA	0.33	1.28925	3.90681	193.1	193.43	1351.71	1353.04	1.1577	1.38334	9.38164
1	235	DIA	2	DIA	0.35	1.35175	3.86213	193.43	193.78	1353.04	1354.47	1.38334	1.63174	8.80178
1	236	DIA	2	DIA	0.32	1.27624	3.98826	193.78	194.1	1354.47	1355.82	1.63174	1.83946	8.01169
1	237	DIA	2	DIA	0.34	1.38093	4.06155	194.1	194.44	1355.82	1357.26	1.83946	2.04071	7.02409
1	238	DIA	2	DIA	0.31	1.29106	4.16471	194.44	194.75	1357.26	1358.61	2.04071	2.18807	5.92878
1	239	DIA	2	DIA	0.36	1.61968	4.49912	194.75	195.11	1358.61	1360.3	2.18807	2.31263	4.73112
1	240	DIA	2	DIA	0.36	1.68921	4.69225	195.11	195.47	1360.3	1362.01	2.31263	2.38356	3.44367
1	241	DIA	2	DIA	0.37	1.79037	4.83884	195.47	195.84	1362.01	1363.87	2.38356	2.43634	2.35
1	242	DIA	2	DIA	0.46	2.36143	5.13354	195.84	196.3	1363.87	1366.38	2.43634	2.48307	1.48382
1	243	DIA	2	Trans	0.49	2.70609	5.52263	196.3	196.79	1366.38	1369.04	2.48307	2.52427	1.05923
1	244	DP	1	Trans	0.81	4.46825	5.51636	196.79	197.6	1369.04	1373.39	2.52427	2.59884	0.975093
1	245	DP	1	DP	0.76	4.26488	5.61169	197.6	198.36	1373.39	1377.55	2.59884	2.67091	0.864452
1	246	DP	1	DP	0.86	4.80846	5.59123	198.36	199.22	1377.55	1382.42	2.67091	2.70596	0.447901
1	247	DP	1	DP	0.93	5.29633	5.69498	199.22	200.15	1382.42	1387.87	2.70596	2.71068	0.221339
1	248	DP	1	DP	0.92	5.35805	5.82397	200.15	201.07	1387.87	1393.35	2.71068	2.76326	0.409523
1	249	DP	1	DP	0.92	5.49559	5.97347	201.07	201.99	1393.35	1399.02	2.76326	2.79728	0.395108
1	250	DP	1	DP	0.94	5.83223	6.2045	201.99	202.93	1399.02	1404.82	2.79728	2.84468	0.455791
1	251	DP	1	DP	0.97	5.9513	6.13536	202.93	203.9	1404.82	1410.66	2.84468	2.88762	0.340191
1	252	DP	1	Trans	1.04	6.5204	6.26961	203.9	204.94	1410.66	1417.15	2.88762	2.84785	-0.404735
1	253	Other	0	Trans	2.33	16.781	7.20216	204.94	207.27	1417.15	1434.01	2.84785	0.507417	-7.73545
1	254	Other	0	Other	0.79	6.95226	8.80033	207.27	208.06	1434.01	1440.73	0.507417	-0.0497139	-5.31445
1	255	Other	0	Trans	0.77	6.53931	8.49261	208.06	208.83	1440.73	1447.35	-0.0497139	-0.13209	-0.95888
1	256	DP	1	Trans	0.71	6.16587	8.68433	208.83	209.54	1447.35	1453.35	-0.13209	-0.195118	-0.562324
1	257	DP	1	DP	1.04	8.57089	8.24124	209.54	210.58	1453.35	1461.92	-0.195118	-0.241336	-0.341793
1	258	DP	1	DP	0.7	5.69364	8.13377	210.58	211.28	1461.92	1467.62	-0.241336	-0.282148	-0.380132
1	259	DP	1	DP	0.86	6.99898	8.13835	211.28	212.14	1467.62	1474.74	-0.282148	-0.331718	-0.415996
1	260	DP	1	DP	0.86	6.94096	8.07089	212.14	213	1474.74	1481.88	-0.331718	-0.38393	-0.381084
1	261	DP	1	DP	0.84	6.8289	8.12965	213	213.84	1481.88	1488.79	-0.38393	-0.414979	-0.353973
1	262	DP	1	DP	0.86	6.97062	8.10537	213.84	214.7	1488.79	1495.53	-0.414979	-0.514356	-0.738762
1	263	DP	1	DP	0.84	6.90976	8.2259	214.7	215.54	1495.53	1502.36	-0.514356	-0.577412	-0.529303
1	264	DP	1	DP	0.81	6.61659	8.16863	215.54	216.35	1502.36	1508.91	-0.577412	-0.583077	-0.110619
1	265	DP	1	DP	0.84	6.71049	7.98868	216.35	217.19	1508.91	1515.68	-0.583077	-0.616356	-0.287351
1	266	DP	1	DP	0.91	7.24864	7.96554	217.19	218.1	1515.68	1522.77	-0.616356	-0.676177	-0.390877
1	267	DP	1	DP	1.07	8.34992	7.80367	218.1	219.17	1522.77	1530.99	-0.676177	-0.659351	0.0553046
1	268	DP	1	DP	0.81	6.23203	7.69386	219.17	219.98	1530.99	1537.35	-0.659351	-0.653383	0.0777052
1	269	DP	1	DP	0.85	6.52208	7.67303	219.98	220.83	1537.35	1543.83	-0.653383	-0.640278	0.146651
2	1	DP	1	DP	1	7.93846	7.93846	0.16	1.16	1.19795	9.07995	-0.000916635	0.0379139	0.259873
2	2	DP	1	DP	0.93	7.30408	7.85385	1.16	2.09	9.07995	16.3978	0.0379139	0.0756463	0.304124
2	3	DP	1	DP	1.04	8.06101	7.75097	2.09	3.13	16.3978	24.5624	0.0756463	0.134805	0.395931
2	4	DP	1	DP	0.92	6.95151	7.55599	3.13	4.05	24.5624	31.475	0.134805	0.173356	0.314894
2	5	DP	1	DP	1.16	8.66532	7.4701	4.05	5.21	31.475	40.2918	0.173356	0.20522	0.24391
2	6	DP	1	DP	0.93	6.85999	7.37634	5.21	6.14	40.2918	47.2831	0.20522	0.285787	0.657081
2	7	DP	1	DP	1.04	7.51706	7.22794	6.14	7.18	47.2831	54.872	0.285787	0.417688	0.976331
2	8	DP	1	DP	0.98	6.92315	7.06444	7.18	8.16	54.872	61.801	0.417688	0.524789	0.838506
2	9	DP	1	DP	1.02	6.88947	6.75438	8.16	9.18	61.801	68.6691	0.524789	0.589028	0.608498
2	10	DP	1	DP	0.92	6.5041	7.06967	9.18	10.1	68.6691	75.1276	0.589028	0.661104	0.419801
2	11	DP	1	DP	0.83	6.17262	7.43689	10.1	10.93	75.1276	81.1506	0.661104	0.55213	-0.957309
2	12	DP	1	DP	0.82	6.14257	7.49094	10.93	11.75	81.1506	87.2621	0.55213	0.337324	-1.83396
2	13	DP	1	DP	1.1	8.45612	7.68738	11.75	12.85	87.2621	95.5873	0.337324	0.0958939	-1.79322
2	14	DP	1	DP	0.91	7.27467	7.99414	12.85	13.76	95.5873	102.791	0.0958939	-0.351954	-3.49575
2	15	DP	1	Trans	0.85	7.15315	8.41547	13.76	14.61	102.791	110.157	-0.351954	-1.01041	-5.06042
2	16	Other	0	Trans	4.72	46.446	9.84025	14.61	19.33	110.157	155.918	-1.01041	-3.85753	-4.7863
2	17	DP	1	Trans	0.9	8.00156	8.89062	19.33	20.23	155.918	163.654	-3.85753	-2.74986	7.21392
2	18	DP	1	DP	1.03	7.99455	7.7617	20.23	21.26	163.654	171.604	-2.74986	-2.93567	-1.06906
2	19	DP	1	DP	0.95	8.45354	8.89846	21.26	22.21	171.604	180.053	-2.93567	-4.14577	-7.73564
2	20	DP	1	DP	1.05	10.0432	9.56496	22.21	23.26	180.053	190.128	-4.14577	-4.82838	-3.85949
2	21	DP	1	DP	0.52	4.8532	9.33307	23.26	23.78	190.128	194.979	-4.82838	-4.89722	-0.993865
2	22	DP	1	DP	0.54	5.37395	9.95175	23.78	24.32	194.979	199.976	-4.89722	-4.86881	0.0899556
2	23	DP	1	DP	1.01	9.4062	9.31307	24.32	25.33	199.976	209.209	-4.86881	-4.91313	-0.277755
2	24	DP	1	DP	0.99	9.16286	9.25542	25.33	26.32	209.209	218.201	-4.91313	-5.08223	-1.2107
2	25	DP	1	Trans	0.92	8.57414	9.31972	26.32	27.24	218.201	226.685	-5.08223	-5.73693	-4.29033
2	26	Other	0	Trans	11.83	133.832	11.3129	27.24	39.07	226.685	360.583	-5.73693	-14.2415	-2.69031
2	27	Other	0	Other	12.96	132.372	10.2139	39.07	52.03	360.583	493.117	-14.2415	-21.3968	-3.56926
2	28	Other	0	Other	0.53	5.18087	9.77522	52.03	52.56	493.117	498.295	-21.3968	-21.4919	-1.13313
2	29	Other	0	Trans	0.9	8.83699	9.81888	52.56	53.46	498.295	506.946	-21.4919	-21.5696	-0.47883
2	30	DP	1	Trans	0.88	8.26739	9.39476	53.46	54.34	506.946	514.93	-21.5696	-21.4054	1.26259
2	31	DP	1	DP	0.88	7.67536	8.722	54.34	55.22	514.93	522.369	-21.4054	-20.9725	3.18303
2	32	DP	1	DP	0.87	7.13194	8.19763	55.22	56.09	522.369	529.464	-20.9725	-20.5632	3.31776
2	33	DP	1	DP	0.73	5.77713	7.91388	56.09	56.82	529.464	534.813	-20.5632	-20.2549	3.3085
2	34	DP	1	DP	1.03	7.52851	7.30923	56.82	57.85	534.813	542.281	-20.2549	-19.8349	3.20348
2	35	DP	1	DP	0.82	5.79777	7.07046	57.85	58.67	542.281	548.133	-19.8349	-19.4772	3.93796
2	36	DP	1	DP	0.84	5.84222	6.95503	58.67	59.51	548.133	553.929	-19.4772	-18.8116	6.4378
2	37	DP	1	DP	0.82	5.27007	6.42691	59.51	60.33	553.929	559.274	-18.8116	-18.0193	7.86237
2	38	DP	1	DP	0.79	4.69959	5.94884	60.33	61.12	559.274	564.022	-18.0193	-17.4332	7.20125
2	39	DP	1	DP	0.88	4.87768	5.54281	61.12	62	564.022	568.763	-17.4332	-16.9021	6.43837
2	40	DP	1	DP	0.7	3.56281	5.08973	62	62.7	568.763	572.24	-16.9021	-16.5243	6.19951
2	41	DP	1	DP	0.83	4.2222	5.08699	62.7	63.53	572.24	576.421	-16.5243	-16.0862	5.82352
2	42	DP	1	DP	0.89	4.36869	4.90864	63.53	64.42	576.421	580.867	-16.0862	-15.6849	5.41844
2	43	DP	1	DP	0.74	3.48238	4.70591	64.42	65.16	580.867	584.374	-15.6849	-15.3536	5.56611
2	44	DP	1	DP	0.82	3.93591	4.79989	65.16	65.98	584.374	588.198	-15.3536	-14.9382	6.11454
2	45	DP	1	Trans	0.5	2.27413	4.54825	65.98	66.48	588.198	590.532	-14.9382	-14.6655	6.57221
2	46	DIA	2	Trans	0.33	1.49386	4.52685	66.48	66.81	590.532	592.073	-14.6655	-14.486	6.80864
2	47	DIA	2	DIA	0.36	1.64992	4.58311	66.81	67.17	592.073	593.736	-14.486	-14.2809	6.95437
2	48	DIA	2	DIA	0.42	1.86659	4.44427	67.17	67.59	593.736	595.617	-14.2809	-14.0457	7.13039
2	49	DIA	2	DIA	0.36	1.54278	4.28551	67.59	67.95	595.617	597.228	-14.0457	-13.8413	7.34915
2	50	DIA	2	DIA	0.39	1.69547	4.34737	67.95	68.34	597.228	598.906	-13.8413	-13.6257	7.60991
2	51	DIA	2	DIA	0.4	1.69116	4.22791	68.34	68.74	598.906	600.591	-13.6257	-13.3931	7.87746
2	52	DIA	2	DIA	0.41	1.73216	4.22478	68.74	69.15	600.591	602.318	-13.3931	-13.1423	8.086
2	53	DIA	2	DIA	0.36	1.48544	4.12622	69.15	69.51	602.318	603.835	-13.1423	-12.9134	8.16029
2	54	DIA	2	DIA	0.42	1.67771	3.99454	69.51	69.93	603.835	605.601	-12.9134	-12.6331	7.99555
2	55	DIA	2	DIA	0.41	1.65364	4.03327	69.93	70.34	605.601	607.156	-12.6331	-12.4108	7.51099
2	56	DIA	2	DIA	0.4	1.55594	3.88985	70.34	70.74	607.156	608.581	-12.4108	-12.2178	6.86782
2	57	DIA	2	DIA	0.37	1.37978	3.72913	70.74	71.11	608.581	609.934	-12.2178	-12.0671	6.04638
2	58	DIA	2	DIA	0.43	1.63527	3.80295	71.11	71.54	609.934	611.675	-12.0671	-11.9119	5.03401
2	59	DIA	2	DIA	0.39	1.53589	3.93819	71.54	71.93	611.675	613.276	-11.9119	-11.8223	3.90553
2	60	DIA	2	DIA	0.47	1.86609	3.9704	71.93	72.4	613.276	615.293	-11.8223	-11.7367	2.79377
2	61	DIA	2	DIA	0.43	1.79691	4.17887	72.4	72.83	615.293	617.176	-11.7367	-11.6925	1.82356
2	62	DIA	2	DIA	0.48	2.11608	4.4085	72.83	73.31	617.176	619.399	-11.6925	-11.6575	1.18551
2	63	DIA	2	Trans	0.48	2.38748	4.97392	73.31	73.79	619.399	621.753	-11.6575	-11.6452	0.919867
2	64	DP	1	Trans	0.94	4.75445	5.05792	73.79	74.73	621.753	626.64	-11.6452	-11.5512	1.50929
2	65	DP	1	DP	0.87	4.74792	5.45738	74.73	75.6	626.64	631.394	-11.5512	-11.239	3.40863
2	66	DP	1	DP	0.89	4.8259	5.42236	75.6	76.49	631.394	636.112	-11.239	-10.8376	4.8518
2	67	DP	1	DP	0.91	4.71579	5.18218	76.49	77.4	636.112	640.674	-10.8376	-10.4111	4.60932
2	68	DP	1	DP	0.85	4.23134	4.97805	77.4	78.25	640.674	644.941	-10.4111	-10.2042	2.69889
2	69	DP	1	DP	0.9	4.49644	4.99605	78.25	79.15	644.941	649.579	-10.2042	-10.1988	0.950888
2	70	DP	1	DP	1.08	5.74654	5.32087	79.15	80.23	649.579	655.36	-10.1988	-10.0487	1.41443
2	71	DP	1	DP	0.94	5.24008	5.57456	80.23	81.17	655.36	660.723	-10.0487	-9.78419	2.63428
2	72	DP	1	DP	0.96	5.307	5.52813	81.17	82.13	660.723	666.18	-9.78419	-9.49571	3.26727
2	73	DP	1	DP	0.95	5.24928	5.52556	82.13	83.08	666.18	671.512	-9.49571	-9.0948	4.14913
2	74	DP	1	DP	0.92	4.87107	5.29464	83.08	84	671.512	676.263	-9.0948	-8.69385	4.7714
2	75	DP	1	Trans	0.64	3.10857	4.85714	84	84.64	676.263	679.382	-8.69385	-8.41888	5.00226
2	76	DIA	2	Trans	0.43	2.00815	4.67012	84.64	85.07	679.382	681.457	-8.41888	-8.24022	5.16574
2	77	DIA	2	DIA	0.41	1.9333	4.71537	85.07	85.48	681.457	683.41	-8.24022	-8.05984	5.29746
2	78	DIA	2	DIA	0.47	2.17296	4.62332	85.48	85.95	683.41	685.644	-8.05984	-7.83892	5.48826
2	79	DIA	2	DIA	0.42	1.94881	4.64003	85.95	86.37	685.644	687.593	-7.83892	-7.64967	5.74509
2	80	DIA	2	DIA	0.41	1.89134	4.61302	86.37	86.78	687.593	689.473	-7.64967	-7.45404	5.99205
2	81	DIA	2	DIA	0.45	2.01656	4.48124	86.78	87.23	689.473	691.514	-7.45404	-7.23321	6.29001
2	82	DIA	2	DIA	0.4	1.82928	4.5732	87.23	87.63	691.514	693.289	-7.23321	-7.02583	6.56332
2	83	DIA	2	DIA	0.39	1.69391	4.34336	87.63	88.02	693.289	695.019	-7.02583	-6.82257	6.74401
2	84	DIA	2	DIA	0.4	1.77374	4.43434	88.02	88.42	695.019	696.751	-6.82257	-6.59061	6.75419
2	85	DIA	2	DIA	0.39	1.69495	4.34602	88.42	88.81	696.751	698.432	-6.59061	-6.3826	6.62156
2	86	DIA	2	DIA	0.44	1.85626	4.21877	88.81	89.25	698.432	700.324	-6.3826	-6.16543	6.3756
2	87	DIA	2	DIA	0.39	1.66683	4.27392	89.25	89.64	700.324	701.994	-6.16543	-5.9967	6.13551
2	88	DIA	2	DIA	0.44	1.93207	4.39108	89.64	90.08	701.994	703.876	-5.9967	-5.82446	6.01506
2	89	DIA	2	DIA	0.48	2.05522	4.2817	90.08	90.56	703.876	705.911	-5.82446	-5.63205	6.04102
2	90	DIA	2	DIA	0.47	2.01803	4.29369	90.56	91.03	705.911	707.9	-5.63205	-5.40431	6.22216
2	91	DIA	2	DIA	0.44	1.85249	4.2102	91.03	91.47	707.9	709.747	-5.40431	-5.17601	6.48468
2	92	DIA	2	DIA	0.5	2.05289	4.10579	91.47	91.97	709.747	711.843	-5.17601	-4.9326	6.74187
2	93	DIA	2	DIA	0.49	1.92314	3.92478	91.97	92.46	711.843	713.872	-4.9326	-4.68402	6.8968
2	94	DIA	2	DIA	0.5	1.89798	3.79597	92.46	92.96	713.872	715.932	-4.68402	-4.43595	7.11454
2	95	DIA	2	DIA	0.47	1.8662	3.97065	92.96	93.43	715.932	717.814	-4.43595	-4.20625	7.53358
2	96	DIA	2	DIA	0.48	1.81366	3.77847	93.43	93.91	717.814	719.716	-4.20625	-3.95733	8.16026
2	97	DIA	2	DIA	0.43	1.67074	3.88544	93.91	94.34	719.716	721.388	-3.95733	-3.68824	8.91123
2	98	DIA	2	DIA	0.37	1.37058	3.70427	94.34	94.71	721.388	722.809	-3.68824	-3.45858	9.64575
2	99	DIA	2	DIA	0.35	1.32967	3.79906	94.71	95.06	722.809	724.148	-3.45858	-3.19809	10.3267
2	100	DIA	2	DIA	0.38	1.42166	3.74122	95.06	95.44	724.148	725.566	-3.19809	-2.917	10.9386
2	101	DIA	2	DIA	0.35	1.30231	3.72087	95.44	95.79	725.566	726.867	-2.917	-2.65304	11.4394
2	102	DIA	2	DIA	0.33	1.22303	3.70616	95.79	96.12	726.867	728.073	-2.65304	-2.384	11.7696
2	103	DIA	2	DIA	0.39	1.41617	3.63121	96.12	96.51	728.073	729.427	-2.384	-2.08671	11.9545
2	104	DIA	2	DIA	0.35	1.22761	3.50744	96.51	96.86	729.427	730.635	-2.08671	-1.80548	12.0276
2	105	DIA	2	DIA	0.35	1.15501	3.30004	96.86	97.21	730.635	731.834	-1.80548	-1.55157	11.9961
2	106	DIA	2	DIA	0.41	1.323	3.22684	97.21	97.62	731.834	733.217	-1.55157	-1.26716	11.867
2	107	DIA	2	DIA	0.37	1.19033	3.21712	97.62	97.99	733.217	734.465	-1.26716	-0.998384	11.4859
2	108	DIA	2	DIA	0.4	1.25388	3.13469	97.99	98.39	734.465	735.749	-0.998384	-0.739277	10.9677
2	109	DIA	2	DIA	0.39	1.23117	3.15685	98.39	98.78	735.749	736.981	-0.739277	-0.5091	10.1637
2	110	DIA	2	DIA	0.39	1.25638	3.22149	98.78	99.17	736.981	738.23	-0.5091	-0.257413	9.0815
2	111	DIA	2	DIA	0.37	1.16813	3.15712	99.17	99.54	738.23	739.468	-0.257413	-0.0182805	7.75584
2	112	DIA	2	DIA	0.39	1.27909	3.27971	99.54	99.93	739.468	740.772	-0.0182805	0.0975957	6.11654
2	113	DIA	2	DIA	0.36	1.16175	3.22709	99.93	100.29	740.772	742.035	0.0975957	0.241952	4.27803
2	114	DIA	2	DIA	0.35	1.20198	3.43422	100.29	100.64	742.035	743.304	0.241952	0.277881	2.22888
2	115	DIA	2	Trans	0.38	1.37268	3.61231	100.64	101.02	743.304	744.685	0.277881	0.247522	0.234533
2	116	DP	1	Trans	0.67	2.98502	4.45525	101.02	101.69	744.685	747.661	0.247522	0.0412389	-2.75583
2	117	DP	1	DP	0.94	5.03925	5.36091	101.69	102.63	747.661	752.81	0.0412389	-0.558958	-6.12176
2	118	DP	1	DP	0.89	5.88993	6.6179	102.63	103.52	752.81	758.713	-0.558958	-1.45475	-8.3422
2	119	DP	1	Trans	1.09	8.38796	7.69537	103.52	104.61	758.713	767.319	-1.45475	-2.82373	-8.99132
2	120	Other	0	Trans	5.14	47.4381	9.2292	104.61	109.75	767.319	814.213	-2.82373	-4.39136	-0.990159
2	121	DP	1	Trans	0.89	7.17998	8.0674	109.75	110.64	814.213	821.265	-4.39136	-4.38403	-0.0995634
2	122	DP	1	Trans	1.13	8.92851	7.90134	110.64	111.77	821.265	830.453	-4.38403	-4.97029	-3.56026
2	123	Other	0	Trans	5.61	51.374	9.15758	111.77	117.38	830.453	881.777	-4.97029	-7.88313	-4.37965
2	124	DP	1	Trans	0.33	2.82224	8.55224	117.38	117.71	881.777	884.589	-7.88313	-7.81759	1.25126
2	125	DP	1	DP	0.96	8.35814	8.70639	117.71	118.67	884.589	892.859	-7.81759	-7.60136	1.46007
2	126	DP	1	DP	0.81	6.7406	8.32173	118.67	119.48	892.859	899.71	-7.60136	-7.47829	1.05631
2	127	DP	1	DP	0.96	7.77927	8.10341	119.48	120.44	899.71	907.544	-7.47829	-7.40624	0.527385
2	128	DP	1	DP	0.83	6.6259	7.98301	120.44	121.27	907.544	914.141	-7.40624	-7.3878	0.27839
2	129	DP	1	DP	0.96	7.33067	7.63612	121.27	122.23	914.141	921.413	-7.3878	-7.25534	1.05052
2	130	DP	1	DP	0.99	7.22398	7.29695	122.23	123.22	921.413	928.461	-7.25534	-6.99258	2.18809
2	131	DP	1	DP	0.97	6.76108	6.97018	123.22	124.19	928.461	935.272	-6.99258	-6.54615	3.67103
2	132	DP	1	DP	0.93	6.12177	6.58255	124.19	125.12	935.272	941.425	-6.54615	-6.04364	4.60337
2	133	DP	1	DP	0.9	5.4387	6.043	125.12	126.02	941.425	946.744	-6.04364	-5.56396	5.43182
2	134	DP	1	DP	0.85	4.621	5.43647	126.02	126.87	946.744	951.253	-5.56396	-5.02435	6.66592
2	135	DP	1	Trans	0.7	3.28892	4.69846	126.87	127.57	951.253	954.598	-5.02435	-4.58136	7.73253
2	136	DIA	2	Trans	0.35	1.62493	4.64265	127.57	127.92	954.598	956.2	-4.58136	-4.34856	8.27051
2	137	DIA	2	DIA	0.3	1.33038	4.4346	127.92	128.22	956.2	957.565	-4.34856	-4.13054	8.54661
2	138	DIA	2	DIA	0.3	1.3572	4.52399	128.22	128.52	957.565	958.919	-4.13054	-3.9142	8.75405
2	139	DIA	2	DIA	0.36	1.606	4.46111	128.52	128.88	958.919	960.543	-3.9142	-3.65301	8.9407
2	140	DIA	2	DIA	0.32	1.43424	4.48201	128.88	129.2	960.543	961.949	-3.65301	-3.43156	9.03862
2	141	DIA	2	DIA	0.35	1.47853	4.22438	129.2	129.55	961.949	963.417	-3.43156	-3.18866	9.06664
2	142	DIA	2	DIA	0.35	1.43776	4.1079	129.55	129.9	963.417	964.885	-3.18866	-2.96022	9.0502
2	143	DIA	2	DIA	0.36	1.48571	4.12699	129.9	130.26	964.885	966.373	-2.96022	-2.71996	9.01272
2	144	DIA	2	DIA	0.32	1.28648	4.02026	130.26	130.58	966.373	967.673	-2.71996	-2.51076	8.95495
2	145	DIA	2	DIA	0.39	1.5635	4.00898	130.58	130.97	967.673	969.257	-2.51076	-2.26934	8.87954
2	146	DIA	2	DIA	0.36	1.42579	3.96052	130.97	131.33	969.257	970.645	-2.26934	-2.04835	8.78814
2	147	DIA	2	DIA	0.33	1.27037	3.84961	131.33	131.66	970.645	971.883	-2.04835	-1.85929	8.70479
2	148	DIA	2	DIA	0.42	1.64999	3.92854	131.66	132.08	971.883	973.463	-1.85929	-1.62359	8.60434
2	149	DIA	2	DIA	0.33	1.26538	3.83447	132.08	132.41	973.463	974.76	-1.62359	-1.43103	8.46534
2	150	DIA	2	DIA	0.39	1.55847	3.99607	132.41	132.8	974.76	976.3	-1.43103	-1.19763	8.28139
2	151	DIA	2	DIA	0.39	1.53877	3.94556	132.8	133.19	976.3	977.856	-1.19763	-0.965877	8.02603
2	152	DIA	2	DIA	0.44	1.74239	3.95997	133.19	133.63	977.856	979.658	-0.965877	-0.720747	7.67975
2	153	DIA	2	DIA	0.44	1.73843	3.95098	133.63	134.07	979.658	981.462	-0.720747	-0.490122	7.22103
2	154	DIA	2	DIA	0.47	1.87095	3.98075	134.07	134.54	981.462	983.427	-0.490122	-0.260192	6.69029
2	155	DIA	2	DIA	0.46	1.8448	4.01044	134.54	135	983.427	985.353	-0.260192	-0.0604158	6.19137
2	156	DIA	2	DIA	0.42	1.6776	3.9943	135	135.42	985.353	987.084	-0.0604158	0.107207	5.80748
2	157	DIA	2	DIA	0.42	1.70156	4.05134	135.42	135.84	987.084	988.81	0.107207	0.266877	5.54611
2	158	DIA	2	Trans	0.55	2.4105	4.38273	135.84	136.39	988.81	991.136	0.266877	0.483974	5.35314
2	159	DP	1	Trans	0.81	3.50125	4.32254	136.39	137.2	991.136	994.67	0.483974	0.806776	5.11269
2	160	DP	1	DP	0.88	3.91911	4.45354	137.2	138.08	994.67	998.694	0.806776	1.13992	4.50965
2	161	DP	1	DP	0.84	3.86224	4.59791	138.08	138.92	998.694	1002.53	1.13992	1.37909	3.2391
2	162	DP	1	DP	1	4.82803	4.82803	138.92	139.92	1002.53	1007.3	1.37909	1.48376	1.66355
2	163	DP	1	DP	0.74	3.65389	4.9377	139.92	140.66	1007.3	1011.19	1.48376	1.51775	0.571676
2	164	DP	1	DP	0.86	4.63333	5.38759	140.66	141.52	1011.19	1015.96	1.51775	1.52688	0.138092
2	165	DP	1	DP	0.95	5.41926	5.70449	141.52	142.47	1015.96	1021.43	1.52688	1.51595	0.0119839
2	166	DP	1	DP	1	5.99465	5.99465	142.47	143.47	1021.43	1027.33	1.51595	1.5462	0.202936
2	167	DP	1	DP	1.03	6.26991	6.08729	143.47	144.5	1027.33	1033.55	1.5462	1.56515	0.164982
2	168	DP	1	DP	1.19	7.37485	6.19735	144.5	145.69	1033.55	1040.93	1.56515	1.55381	-0.0599833
2	169	DP	1	DP	1.11	6.92834	6.24175	145.69	146.8	1040.93	1047.99	1.55381	1.56051	0.109248
2	170	DP	1	DP	1.03	6.44464	6.25693	146.8	147.83	1047.99	1054.48	1.56051	1.64337	0.408434
2	171	DP	1	DP	1.07	6.75995	6.31771	147.83	148.9	1054.48	1061.59	1.64337	1.35771	-2.33235
2	172	DP	1	Trans	1.17	8.19736	7.00629	148.9	150.07	1061.59	1070.1	1.35771	0.454583	-5.85836
2	173	Other	0	Trans	0.7	5.36865	7.66949	150.07	150.77	1070.1	1075.54	0.454583	-0.0937652	-5.45283
2	174	Other	0	Other	0.73	5.78026	7.91816	150.77	151.5	1075.54	1081.31	-0.0937652	-0.408784	-3.09835
2	175	Other	0	Trans	1.01	8.00921	7.92991	151.5	152.51	1081.31	1089.13	-0.408784	-0.392085	0.0718504
2	176	DP	1	Trans	0.82	5.97295	7.28409	152.51	153.33	1089.13	1095.17	-0.392085	-0.229808	1.07498
2	177	DP	1	DP	0.84	6.01928	7.16581	153.33	154.17	1095.17	1101.15	-0.229808	-0.290497	-0.327322
2	178	DP	1	DP	0.95	7.03182	7.40192	154.17	155.12	1101.15	1108.16	-0.290497	-0.437065	-1.09453
2	179	DP	1	DP	0.94	7.13474	7.59015	155.12	156.06	1108.16	1115.22	-0.437065	-0.508613	-0.667827
2	180	DP	1	DP	0.92	7.04772	7.66057	156.06	156.98	1115.22	1122.31	-0.508613	-0.622769	-0.92887
2	181	DP	1	DP	0.9	7.1347	7.92744	156.98	157.88	1122.31	1129.45	-0.622769	-0.820724	-1.64687
2	182	DP	1	Trans	0.77	6.31675	8.20357	157.88	158.65	1129.45	1135.95	-0.820724	-1.20367	-3.39614
2	183	Other	0	Trans	3.93	38.9643	9.91457	158.65	162.58	1135.95	1175.73	-1.20367	-6.70223	-7.90469
2	184	Other	0	Other	3.09	37.2023	12.0396	162.58	165.67	1175.73	1212.92	-6.70223	-9.02114	-2.74214
2	185	Other	0	Other	1.15	13.3654	11.6221	165.67	166.82	1212.92	1226.3	-9.02114	-10.243	-5.33399
2	186	Other	0	Other	1.27	14.9748	11.7912	166.82	168.09	1226.3	1241.1	-10.243	-11.6094	-5.21224
2	187	Other	0	Other	1.27	14.6902	11.5671	168.09	169.36	1241.1	1255.78	-11.6094	-12.5419	-3.78113
2	188	Other	0	Other	0.71	8.01634	11.2906	169.36	170.07	1255.78	1263.44	-12.5419	-12.4225	1.01172
2	189	Other	0	Other	0.61	6.35207	10.4132	170.07	170.68	1263.44	1269.36	-12.4225	-11.9386	4.47646
2	190	Other	0	Trans	0.58	5.35684	9.23594	170.68	171.26	1269.36	1274.71	-11.9386	-11.4015	5.81066
2	191	DP	1	Trans	0.81	7.1631	8.84333	171.26	172.07	1274.71	1281.47	-11.4015	-10.6037	6.76781
2	192	DP	1	DP	0.84	6.38682	7.60336	172.07	172.91	1281.47	1287.58	-10.6037	-9.68118	8.45801
2	193	DP	1	DP	0.86	5.54336	6.44577	172.91	173.77	1287.58	1292.87	-9.68118	-8.79006	9.48287
2	194	DP	1	DP	0.78	4.14253	5.31093	173.77	174.55	1292.87	1296.93	-8.79006	-8.09536	9.69834
2	195	DP	1	Trans	0.58	2.59362	4.47177	174.55	175.13	1296.93	1299.64	-8.09536	-7.62729	9.77352
2	196	DIA	2	Trans	0.61	2.63128	4.31357	175.13	175.74	1299.64	1302.25	-7.62729	-7.17353	9.7296
2	197	DIA	2	DIA	0.28	1.11425	3.97945	175.74	176.02	1302.25	1303.44	-7.17353	-6.9668	9.68382
2	198	DIA	2	DIA	0.4	1.62152	4.0538	176.02	176.42	1303.44	1305.11	-6.9668	-6.68997	9.66348
2	199	DIA	2	DIA	0.32	1.26403	3.9501	176.42	176.74	1305.11	1306.44	-6.68997	-6.47362	9.63047
2	200	DIA	2	DIA	0.35	1.40768	4.02196	176.74	177.09	1306.44	1307.89	-6.47362	-6.2286	9.56839
2	201	DIA	2	DIA	0.35	1.37009	3.91455	177.09	177.44	1307.89	1309.32	-6.2286	-5.97856	9.48119
2	202	DIA	2	DIA	0.32	1.31949	4.12339	177.44	177.76	1309.32	1310.63	-5.97856	-5.74752	9.46362
2	203	DIA	2	DIA	0.35	1.46668	4.19053	177.76	178.11	1310.63	1312.07	-5.74752	-5.5268	9.46964
2	204	DIA	2	DIA	0.32	1.33639	4.17622	178.11	178.43	1312.07	1313.39	-5.5268	-5.30358	9.48611
2	205	DIA	2	DIA	0.33	1.35285	4.09955	178.43	178.76	1313.39	1314.75	-5.30358	-5.09184	9.48297
2	206	DIA	2	DIA	0.31	1.29215	4.16824	178.76	179.07	1314.75	1316.03	-5.09184	-4.8788	9.46656
2	207	DIA	2	DIA	0.34	1.38443	4.07186	179.07	179.41	1316.03	1317.37	-4.8788	-4.63597	9.48279
2	208	DIA	2	DIA	0.32	1.28842	4.02632	179.41	179.73	1317.37	1318.63	-4.63597	-4.42569	9.5215
2	209	DIA	2	DIA	0.34	1.36165	4.00484	179.73	180.07	1318.63	1319.96	-4.42569	-4.19866	9.54715
2	210	DIA	2	DIA	0.32	1.26536	3.95426	180.07	180.39	1319.96	1321.21	-4.19866	-4.00121	9.548
2	211	DIA	2	DIA	0.68	2.63894	3.88079	180.39	181.07	1321.21	1323.85	-4.00121	-3.54412	9.51725
2	212	DIA	2	DIA	0.32	1.25058	3.90806	181.07	181.39	1323.85	1325.12	-3.54412	-3.34102	9.44716
2	213	DIA	2	DIA	0.34	1.32786	3.90548	181.39	181.73	1325.12	1326.47	-3.34102	-3.12876	9.36683
2	214	DIA	2	DIA	0.67	2.64231	3.94375	181.73	182.4	1326.47	1329.16	-3.12876	-2.65988	9.24037
2	215	DIA	2	DIA	0.34	1.36197	4.00581	182.4	182.74	1329.16	1330.53	-2.65988	-2.4523	9.18245
2	216	DIA	2	DIA	0.3	1.21809	4.06029	182.74	183.04	1330.53	1331.74	-2.4523	-2.27513	9.14958
2	217	DIA	2	DIA	0.37	1.49404	4.03794	183.04	183.41	1331.74	1333.24	-2.27513	-2.02877	9.13223
2	218	DIA	2	DIA	0.33	1.36475	4.13561	183.41	183.74	1333.24	1334.58	-2.02877	-1.81332	9.15862
2	219	DIA	2	DIA	0.65	2.65182	4.07972	183.74	184.39	1334.58	1337.22	-1.81332	-1.38299	9.28933
2	220	DIA	2	DIA	0.66	2.76036	4.18236	184.39	185.05	1337.22	1339.92	-1.38299	-0.929701	9.53128
2	221	DIA	2	DIA	0.31	1.24452	4.01459	185.05	185.36	1339.92	1341.14	-0.929701	-0.715833	9.70056
2	222	DIA	2	DIA	0.33	1.33025	4.03105	185.36	185.69	1341.14	1342.43	-0.715833	-0.501641	9.80434
2	223	DIA	2	DIA	0.28	1.03549	3.69816	185.69	185.97	1342.43	1343.52	-0.501641	-0.312428	9.89633
2	224	DIA	2	DIA	0.4	1.52122	3.80305	185.97	186.37	1343.52	1345.02	-0.312428	-0.0406321	9.96909
2	225	DIA	2	DIA	0.39	1.46422	3.75441	186.37	186.76	1345.02	1346.45	-0.0406321	0.21529	10.0428
2	226	DIA	2	DIA	0.35	1.34209	3.83455	186.76	187.11	1346.45	1347.73	0.21529	0.445222	10.0802
2	227	DIA	2	DIA	0.33	1.2297	3.72637	187.11	187.44	1347.73	1348.92	0.445222	0.646078	10.0551
2	228	DIA	2	DIA	0.35	1.31715	3.76328	187.44	187.79	1348.92	1350.18	0.646078	0.889396	9.969
2	229	DIA	2	DIA	0.36	1.31017	3.63935	187.79	188.15	1350.18	1351.49	0.889396	1.11535	9.78633
2	230	DIA	2	DIA	0.35	1.29603	3.70293	188.15	188.5	1351.49	1352.78	1.11535	1.34165	9.461
2	231	DIA	2	DIA	0.34	1.21123	3.56245	188.5	188.84	1352.78	1354.03	1.34165	1.56001	8.97682
2	232	DIA	2	DIA	0.35	1.3445	3.84142	188.84	189.19	1354.03	1355.36	1.56001	1.77216	8.28254
2	233	DIA	2	DIA	0.34	1.34705	3.96191	189.19	189.53	1355.36	1356.74	1.77216	1.97418	7.38866
2	234	DIA	2	DIA	0.29	1.17903	4.06563	189.53	189.82	1356.74	1357.92	1.97418	2.12049	6.39273
2	235	DIA	2	DIA	0.36	1.51446	4.20683	189.82	190.18	1357.92	1359.49	2.12049	2.2626	5.36108
2	236	DIA	2	DIA	0.3	1.40334	4.6778	190.18	190.48	1359.49	1360.96	2.2626	2.34273	4.13676
2	237	DIA	2	DIA	0.42	2.03427	4.84351	190.48	190.9	1360.96	1363.05	2.34273	2.41818	2.87963
2	238	DIA	2	DIA	0.45	2.24016	4.97813	190.9	191.35	1363.05	1365.34	2.41818	2.4653	1.77291
2	239	DIA	2	DIA	0.42	2.19853	5.2346	191.35	191.77	1365.34	1367.52	2.4653	2.49867	1.20489
2	240	DIA	2	DIA	0.45	2.47106	5.49125	191.77	192.22	1367.52	1369.91	2.49867	2.53691	1.01014
2	241	DIA	2	Trans	0.6	3.51326	5.85543	192.22	192.82	1369.91	1373.24	2.53691	2.59535	0.972988
2	242	DP	1	Trans	0.82	4.65354	5.67505	192.82	193.64	1373.24	1377.97	2.59535	2.67714	0.857724
2	243	DP	1	DP	0.83	4.93811	5.94953	193.64	194.47	1377.97	1382.96	2.67714	2.70365	0.398246
2	244	DP	1	DP	0.91	5.64633	6.20476	194.47	195.38	1382.96	1388.61	2.70365	2.71675	0.238237
2	245	DP	1	DP	0.91	5.76829	6.33878	195.38	196.29	1388.61	1394.34	2.71675	2.76961	0.426503
2	246	DP	1	DP	0.92	5.89226	6.40463	196.29	197.21	1394.34	1400.38	2.76961	2.80626	0.388476
2	247	DP	1	Trans	0.94	6.09806	6.4873	197.21	198.15	1400.38	1406.53	2.80626	2.8612	0.469666
2	248	Other	0	Trans	0.94	6.1746	6.56872	198.15	199.09	1406.53	1412.74	2.8612	2.88913	0.177897
2	249	Other	0	Other	1.33	8.56478	6.43969	199.09	200.42	1412.74	1421.4	2.88913	2.73461	-1.13195
2	250	Other	0	Other	1.17	8.32828	7.11818	200.42	201.59	1421.4	1430.12	2.73461	1.35863	-8.41136
2	251	Other	0	Other	1.19	10.0996	8.48709	201.59	202.78	1430.12	1439.96	1.35863	-0.0287703	-7.96609
2	252	Other	0	Trans	0.74	6.0338	8.15379	202.78	203.52	1439.96	1446.13	-0.0287703	-0.121022	-1.28083
2	253	DP	1	Trans	0.7	5.81822	8.31174	203.52	204.22	1446.13	1451.93	-0.121022	-0.178415	-0.580767
2	254	DP	1	DP	0.84	6.79111	8.08466	204.22	205.06	1451.93	1458.77	-0.178415	-0.23401	-0.427859
2	255	DP	1	DP	0.83	6.70927	8.08346	205.06	205.89	1458.77	1465.32	-0.23401	-0.262571	-0.318821
2	256	DP	1	DP	0.95	7.67247	8.07628	205.89	206.84	1465.32	1473.07	-0.262571	-0.322556	-0.424503
2	257	DP	1	DP	0.7	5.60865	8.01236	206.84	207.54	1473.07	1478.82	-0.322556	-0.364774	-0.391127
2	258	DP	1	DP	0.87	7.03751	8.08909	207.54	208.41	1478.82	1485.97	-0.364774	-0.401396	-0.318911
2	259	DP	1	DP	0.96	7.72968	8.05175	208.41	209.37	1485.97	1493.82	-0.401396	-0.486269	-0.610184
2	260	DP	1	DP	0.75	6.04342	8.05789	209.37	210.12	1493.82	1499.89	-0.486269	-0.564865	-0.676822
2	261	DP	1	DP	0.84	6.75535	8.04208	210.12	210.96	1499.89	1506.59	-0.564865	-0.582586	-0.200128
2	262	DP	1	DP	0.91	7.27112	7.99024	210.96	211.87	1506.59	1513.83	-0.582586	-0.602169	-0.18644
2	263	DP	1	DP	0.93	7.50398	8.0688	211.87	212.8	1513.83	1521.33	-0.602169	-0.669244	-0.438672
2	264	DP	1	DP	0.85	6.82705	8.03183	212.8	213.65	1521.33	1528.16	-0.669244	-0.665921	-0.0354498
2	265	DP	1	DP	0.92	7.21102	7.83806	213.65	214.57	1528.16	1535.47	-0.665921	-0.656895	0.0950902
2	266	DP	1	DP	0.93	7.25742	7.80368	214.57	215.5	1535.47	1542.79	-0.656895	-0.642476	0.114785
2	267	DP	1	DP	0.87	6.66687	7.66307	215.5	216.37	1542.79	1549.59	-0.642476	-0.596608	0.383264
3	1	DK	3	Trans	0.59	4.55206	7.71535	-0.15	0.44	0	3.37347	0	0.0100855	0.236577
3	2	DP	1	Trans	0.6	4.5978	7.66301	0.44	1.04	3.37347	8.08011	0.0100855	0.0345734	0.26387
3	3	DP	1	DP	0.66	5.00531	7.58381	1.04	1.7	8.08011	13.3129	0.0345734	0.0571551	0.281011
3	4	DP	1	DP	0.84	6.45389	7.6832	1.7	2.54	13.3129	20.0426	0.0571551	0.102385	0.371981
3	5	DP	1	DP	0.78	5.99085	7.68058	2.54	3.32	20.0426	26.1287	0.102385	0.141932	0.382281
3	6	DP	1	DP	0.93	7.1387	7.67602	3.32	4.25	26.1287	33.3138	0.141932	0.179513	0.289033
3	7	DP	1	DP	1.13	8.50027	7.52237	4.25	5.38	33.3138	42.0233	0.179513	0.220336	0.285957
3	8	DP	1	DP	1.12	8.12187	7.25167	5.38	6.5	42.0233	50.3705	0.220336	0.340311	0.808978
3	9	DP	1	DP	1.21	8.35432	6.9044	6.5	7.71	50.3705	58.8582	0.340311	0.487506	0.968636
3	10	DP	1	DP	1.04	6.8065	6.54471	7.71	8.75	58.8582	65.8644	0.487506	0.557371	0.644511
3	11	DP	1	DP	0.78	5.11916	6.56303	8.75	9.53	65.8644	71.0042	0.557371	0.622303	0.620335
3	12	DP	1	DP	0.75	5.07341	6.76455	9.53	10.28	71.0042	75.9602	0.622303	0.65667	0.174141
3	13	DP	1	DP	0.71	5.08024	7.15527	10.28	10.99	75.9602	81.2132	0.65667	0.55016	-1.0497
3	14	DP	1	DP	0.63	4.65588	7.39029	10.99	11.62	81.2132	85.9613	0.55016	0.381508	-1.80803
3	15	DP	1	DP	1.22	9.25618	7.58703	11.62	12.84	85.9613	95.1587	0.381508	0.112995	-1.73901
3	16	DP	1	DP	0.96	7.60483	7.9217	12.84	13.8	95.1587	102.811	0.112995	-0.353538	-3.40905
3	17	DP	1	Trans	1.19	9.96499	8.37394	13.8	14.99	102.811	112.977	-0.353538	-1.29047	-5.25082
3	18	Other	0	Trans	4.98	48.0247	9.64352	14.99	19.97	112.977	160.52	-1.29047	-3.19076	-4.1097
3	19	Other	0	Trans	1.55	11.4689	7.39932	19.97	21.52	160.52	172.286	-3.19076	-3.04526	0.572511
3	20	DP	1	Trans	0.84	7.10831	8.46227	21.52	22.36	172.286	179.443	-3.04526	-4.07845	-7.73322
3	21	DP	1	Trans	1.08	10.0885	9.34122	22.36	23.44	179.443	189.673	-4.07845	-4.81657	-4.14316
3	22	Other	0	Trans	0.41	3.89676	9.5043	23.44	23.85	189.673	193.639	-4.81657	-4.89388	-1.2658
3	23	Other	0	Other	0.82	7.75023	9.4515	23.85	24.67	193.639	201.42	-4.89388	-4.85551	0.104673
3	24	Other	0	Other	13.71	144.793	10.5611	24.67	38.38	201.42	346.344	-4.85551	-13.8313	-5.6422
3	25	Other	0	Trans	1.71	16.7606	9.80152	38.38	40.09	346.344	362.977	-13.8313	-14.3419	-1.7428
3	26	DP	1	Trans	1.16	11.322	9.76033	40.09	41.25	362.977	374.239	-14.3419	-14.9098	-2.89027
3	27	Other	0	Trans	12.75	125.813	9.86768	41.25	54	374.239	500.171	-14.9098	-21.5145	-3.50696
3	28	Other	0	Trans	1.33	12.0989	9.09692	54	55.33	500.171	511.864	-21.5145	-21.521	0.0021335
3	29	DP	1	Trans	0.68	5.8687	8.63043	55.33	56.01	511.864	517.608	-21.521	-21.2566	2.43542
3	30	DP	1	DP	0.59	4.88381	8.27764	56.01	56.6	517.608	522.498	-21.2566	-20.9644	3.30211
3	31	DP	1	DP	0.82	6.49022	7.9149	56.6	57.42	522.498	528.977	-20.9644	-20.5929	3.31991
3	32	DP	1	DP	0.71	5.35571	7.54325	57.42	58.13	528.977	534.065	-20.5929	-20.2953	3.30736
3	33	DP	1	DP	0.88	6.2611	7.11488	58.13	59.01	534.065	540.257	-20.2953	-19.9444	3.23334
3	34	DP	1	DP	0.84	5.73264	6.82458	59.01	59.85	540.257	546.101	-19.9444	-19.6247	3.44758
3	35	DP	1	DP	0.85	5.59356	6.58066	59.85	60.7	546.101	551.827	-19.6247	-19.0822	5.47496
3	36	DP	1	DP	0.84	5.31264	6.32457	60.7	61.54	551.827	557.111	-19.0822	-18.3353	7.62015
3	37	DP	1	DP	0.97	5.58491	5.75764	61.54	62.51	557.111	562.601	-18.3353	-17.5947	7.54217
3	38	DP	1	DP	0.78	3.8958	4.99462	62.51	63.29	562.601	566.483	-17.5947	-17.162	6.67069
3	39	DP	1	Trans	0.91	4.26771	4.68979	63.29	64.2	566.483	570.6	-17.162	-16.706	6.30643
3	40	DIA	2	Trans	0.71	2.85872	4.02637	64.2	64.91	570.6	573.52	-16.706	-16.386	6.0646
3	41	DIA	2	DIA	0.34	1.32966	3.91076	64.91	65.25	573.52	574.866	-16.386	-16.2428	5.83828
3	42	DIA	2	DIA	0.39	1.56978	4.02508	65.25	65.64	574.866	576.449	-16.2428	-16.0837	5.67053
3	43	DIA	2	DIA	0.34	1.33586	3.92899	65.64	65.98	576.449	577.858	-16.0837	-15.9566	5.53173
3	44	DIA	2	DIA	0.35	1.44338	4.12394	65.98	66.33	577.858	579.308	-15.9566	-15.8263	5.42341
3	45	DIA	2	DIA	0.4	1.63767	4.09416	66.33	66.73	579.308	581.002	-15.8263	-15.6734	5.39806
3	46	DIA	2	DIA	0.41	1.70547	4.15969	66.73	67.14	581.002	582.749	-15.6734	-15.5185	5.49425
3	47	DIA	2	DIA	0.46	1.85286	4.02796	67.14	67.6	582.749	584.685	-15.5185	-15.323	5.71468
3	48	DIA	2	DIA	0.48	1.93652	4.03441	67.6	68.08	584.685	586.666	-15.323	-15.1208	6.02096
3	49	DIA	2	DIA	0.44	1.86216	4.23219	68.08	68.52	586.666	588.527	-15.1208	-14.9003	6.31189
3	50	DIA	2	DIA	0.46	1.92989	4.19542	68.52	68.98	588.527	590.605	-14.9003	-14.657	6.59821
3	51	DIA	2	DIA	0.43	1.87101	4.35118	68.98	69.41	590.605	592.546	-14.657	-14.4292	6.83498
3	52	DIA	2	DIA	0.46	2.00877	4.36688	69.41	69.87	592.546	594.559	-14.4292	-14.1757	7.01386
3	53	DIA	2	DIA	0.44	1.93912	4.40709	69.87	70.31	594.559	596.475	-14.1757	-13.9417	7.22859
3	54	DIA	2	DIA	0.45	1.89951	4.22113	70.31	70.76	596.475	598.374	-13.9417	-13.6895	7.50436
3	55	DIA	2	DIA	0.48	2.01429	4.19644	70.76	71.24	598.374	600.375	-13.6895	-13.4254	7.82247
3	56	DIA	2	DIA	0.46	1.83976	3.99949	71.24	71.7	600.375	602.219	-13.4254	-13.1574	8.07054
3	57	DIA	2	DIA	0.36	1.34395	3.73321	71.7	72.06	602.219	603.62	-13.1574	-12.9457	8.1663
3	58	DIA	2	DIA	0.38	1.45722	3.83479	72.06	72.44	603.62	605.083	-12.9457	-12.7177	8.05377
3	59	DIA	2	DIA	0.34	1.29384	3.80542	72.44	72.78	605.083	606.337	-12.7177	-12.5186	7.75466
3	60	DIA	2	DIA	0.34	1.21834	3.58334	72.78	73.12	606.337	607.579	-12.5186	-12.3532	7.30259
3	61	DIA	2	DIA	0.34	1.21139	3.5629	73.12	73.46	607.579	608.819	-12.3532	-12.1891	6.67949
3	62	DIA	2	DIA	0.34	1.21065	3.56074	73.46	73.8	608.819	610.04	-12.1891	-12.0553	5.9388
3	63	DIA	2	DIA	0.39	1.36972	3.5121	73.8	74.19	610.04	611.44	-12.0553	-11.9261	5.07066
3	64	DIA	2	DIA	0.41	1.51347	3.69139	74.19	74.6	611.44	612.99	-11.9261	-11.8378	4.09616
3	65	DIA	2	DIA	0.41	1.52803	3.72691	74.6	75.01	612.99	614.65	-11.8378	-11.7582	3.05225
3	66	DIA	2	DIA	0.44	1.74038	3.9554	75.01	75.45	614.65	616.458	-11.7582	-11.7061	2.13556
3	67	DIA	2	DIA	0.47	1.98265	4.2184	75.45	75.92	616.458	618.545	-11.7061	-11.6646	1.36662
3	68	DIA	2	DIA	0.51	2.2726	4.45607	75.92	76.43	618.545	620.829	-11.6646	-11.6496	0.954118
3	69	DIA	2	Trans	0.62	2.99887	4.83688	76.43	77.05	620.829	623.741	-11.6496	-11.6234	1.06341
3	70	DP	1	Trans	1.11	5.46396	4.92249	77.05	78.16	623.741	629.269	-11.6234	-11.3993	2.3672
3	71	DP	1	DP	1.06	5.3765	5.07217	78.16	79.22	629.269	634.875	-11.3993	-10.9462	4.45274
3	72	DP	1	DP	1.16	5.27849	4.55042	79.22	80.38	634.875	640.33	-10.9462	-10.4375	4.7763
3	73	DP	1	DP	0.92	3.81973	4.15189	80.38	81.3	640.33	644.419	-10.4375	-10.2157	2.93161
3	74	DP	1	DP	0.61	2.39155	3.92058	81.3	81.91	644.419	646.997	-10.2157	-10.1942	1.34867
3	75	DP	1	DP	0.54	2.32249	4.3009	81.91	82.45	646.997	649.267	-10.1942	-10.2014	0.835343
3	76	DP	1	DP	0.97	4.56249	4.7036	82.45	83.42	649.267	653.882	-10.2014	-10.1077	1.2012
3	77	DP	1	DP	1.07	5.33051	4.98179	83.42	84.49	653.882	659.338	-10.1077	-9.85793	2.41934
3	78	DP	1	DP	1.01	5.07797	5.02769	84.49	85.5	659.338	664.337	-9.85793	-9.6022	3.05923
3	79	DP	1	DP	1.04	5.19599	4.99614	85.5	86.54	664.337	669.554	-9.6022	-9.24696	3.82008
3	80	DP	1	DP	0.9	4.48421	4.98246	86.54	87.44	669.554	674.19	-9.24696	-8.87681	4.59521
3	81	DP	1	Trans	0.92	4.17222	4.53502	87.44	88.36	674.19	678.253	-8.87681	-8.51565	4.90002
3	82	DIA	2	Trans	0.43	1.8585	4.32209	88.36	88.79	678.253	680.097	-8.51565	-8.35774	5.09091
3	83	DIA	2	DIA	0.5	2.09432	4.18864	88.79	89.29	680.097	682.228	-8.35774	-8.17186	5.21033
3	84	DIA	2	DIA	0.44	1.82531	4.14843	89.29	89.73	682.228	684.087	-8.17186	-7.99277	5.35264
3	85	DIA	2	DIA	0.42	1.71745	4.08917	89.73	90.15	684.087	685.854	-7.99277	-7.81968	5.53765
3	86	DIA	2	DIA	0.4	1.69057	4.22643	90.15	90.55	685.854	687.551	-7.81968	-7.65407	5.75341
3	87	DIA	2	DIA	0.42	1.68631	4.01502	90.55	90.97	687.551	689.362	-7.65407	-7.46583	5.97757
3	88	DIA	2	DIA	0.41	1.70779	4.16533	90.97	91.38	689.362	691.129	-7.46583	-7.27603	6.25082
3	89	DIA	2	DIA	0.4	1.67419	4.18548	91.38	91.78	691.129	692.792	-7.27603	-7.08486	6.50272
3	90	DIA	2	DIA	0.37	1.50188	4.05915	91.78	92.15	692.792	694.323	-7.08486	-6.9049	6.69657
3	91	DIA	2	DIA	0.4	1.65949	4.14872	92.15	92.55	694.323	695.963	-6.9049	-6.69889	6.76836
3	92	DIA	2	DIA	0.49	2.12123	4.32905	92.55	93.04	695.963	697.931	-6.69889	-6.44344	6.68676
3	93	DIA	2	DIA	0.69	2.45701	3.56088	93.04	93.73	697.931	700.616	-6.44344	-6.13258	6.38388
3	94	DIA	2	DIA	0.42	1.5966	3.80144	93.73	94.15	700.616	702.185	-6.13258	-5.97877	6.11146
3	95	DIA	2	DIA	0.35	1.32898	3.7971	94.15	94.5	702.185	703.504	-5.97877	-5.85828	6.01781
3	96	DIA	2	DIA	0.43	1.67566	3.89688	94.5	94.93	703.504	705.176	-5.85828	-5.70638	6.01405
3	97	DIA	2	DIA	0.45	1.71459	3.8102	94.93	95.38	705.176	706.925	-5.70638	-5.52267	6.12968
3	98	DIA	2	DIA	0.39	1.42878	3.66353	95.38	95.77	706.925	708.473	-5.52267	-5.33256	6.32437
3	99	DIA	2	DIA	0.45	1.67285	3.71744	95.77	96.22	708.473	710.265	-5.33256	-5.11504	6.56587
3	100	DIA	2	DIA	0.48	1.86013	3.87527	96.22	96.7	710.265	712.143	-5.11504	-4.89732	6.77746
3	101	DIA	2	DIA	0.44	1.7094	3.885	96.7	97.14	712.143	713.846	-4.89732	-4.68703	6.90464
3	102	DIA	2	DIA	0.46	1.78157	3.87299	97.14	97.6	713.846	715.61	-4.68703	-4.47503	7.09006
3	103	DIA	2	DIA	0.42	1.55806	3.70966	97.6	98.02	715.61	717.198	-4.47503	-4.28365	7.40636
3	104	DIA	2	DIA	0.39	1.40984	3.61499	98.02	98.41	717.198	718.673	-4.28365	-4.09598	7.86948
3	105	DIA	2	DIA	0.42	1.54376	3.67561	98.41	98.83	718.673	720.322	-4.09598	-3.86909	8.43874
3	106	DIA	2	DIA	0.41	1.53525	3.74452	98.83	99.24	720.322	721.936	-3.86909	-3.59849	9.18058
3	107	DIA	2	DIA	0.35	1.2823	3.6637	99.24	99.59	721.936	723.277	-3.59849	-3.37576	9.90178
3	108	DIA	2	DIA	0.39	1.47345	3.77809	99.59	99.98	723.277	724.72	-3.37576	-3.08868	10.5728
3	109	DIA	2	DIA	0.35	1.21956	3.48444	99.98	100.33	724.72	726.005	-3.08868	-2.82903	11.1413
3	110	DIA	2	DIA	0.36	1.2461	3.46139	100.33	100.69	726.005	727.215	-2.82903	-2.57838	11.5656
3	111	DIA	2	DIA	0.36	1.18461	3.29059	100.69	101.05	727.215	728.369	-2.57838	-2.31969	11.8181
3	112	DIA	2	DIA	0.39	1.2204	3.12924	101.05	101.44	728.369	729.615	-2.31969	-2.0415	11.9795
3	113	DIA	2	DIA	0.35	1.10552	3.15862	101.44	101.79	729.615	730.679	-2.0415	-1.796	12.0288
3	114	DIA	2	DIA	0.37	1.11613	3.01656	101.79	102.16	730.679	731.802	-1.796	-1.55838	11.996
3	115	DIA	2	DIA	0.38	1.14168	3.00442	102.16	102.54	731.802	732.994	-1.55838	-1.31317	11.8968
3	116	DIA	2	DIA	0.4	1.19895	2.99738	102.54	102.94	732.994	734.327	-1.31317	-1.02342	11.5497
3	117	DIA	2	DIA	0.38	1.18701	3.12372	102.94	103.32	734.327	735.598	-1.02342	-0.769615	11.0379
3	118	DIA	2	DIA	0.39	1.23688	3.17148	103.32	103.71	735.598	736.841	-0.769615	-0.535029	10.2674
3	119	DIA	2	DIA	0.38	1.22002	3.21058	103.71	104.09	736.841	738.031	-0.535029	-0.302089	9.24719
3	120	DIA	2	DIA	0.34	1.13192	3.32917	104.09	104.43	738.031	739.087	-0.302089	-0.0759153	8.11
3	121	DIA	2	DIA	0.39	1.17531	3.01363	104.43	104.82	739.087	740.259	-0.0759153	0.0207459	6.71531
3	122	DIA	2	DIA	0.33	0.993028	3.00918	104.82	105.15	740.259	741.245	0.0207459	0.157388	5.21229
3	123	DIA	2	DIA	0.41	1.25963	3.07227	105.15	105.56	741.245	742.579	0.157388	0.267662	3.50779
3	124	DIA	2	Trans	0.33	1.05277	3.19022	105.56	105.89	742.579	743.836	0.267662	0.270733	1.40444
3	125	DP	1	Trans	0.36	1.28409	3.56692	105.89	106.25	743.836	745.195	0.270733	0.222904	-0.557167
3	126	DP	1	DP	0.39	1.67626	4.29811	106.25	106.64	745.195	746.919	0.222904	0.106254	-2.55844
3	127	DP	1	Trans	1.03	5.24669	5.09387	106.64	107.67	746.919	752.357	0.106254	-0.501861	-5.81146
3	128	Other	0	Trans	0.9	5.84813	6.49792	107.67	108.57	752.357	758.222	-0.501861	-1.3751	-8.2374
3	129	Other	0	Trans	4.03	35.2981	8.75884	108.57	112.6	758.222	793.925	-1.3751	-4.73937	-6.00689
3	130	DP	1	Trans	0.81	7.69344	9.49808	112.6	113.41	793.925	801.431	-4.73937	-4.69965	0.258798
3	131	DP	1	Trans	1.11	10.0307	9.03665	113.41	114.52	801.431	811.395	-4.69965	-4.46029	1.33876
3	132	Other	0	Trans	1.45	12.4343	8.57541	114.52	115.97	811.395	823.585	-4.46029	-4.46224	-0.0798082
3	133	Other	0	Other	0.85	6.99661	8.23131	115.97	116.82	823.585	830.601	-4.46224	-4.98394	-4.01694
3	134	Other	0	Other	5.87	55.636	9.47803	116.82	122.69	830.601	886.072	-4.98394	-7.78339	-3.90956
3	135	Other	0	Trans	0.89	7.71605	8.66972	122.69	123.58	886.072	893.724	-7.78339	-7.57975	1.43166
3	136	DP	1	Trans	1.02	8.59504	8.42651	123.58	124.6	893.724	902.416	-7.57975	-7.43773	0.934923
3	137	DP	1	DP	0.81	6.6882	8.25704	124.6	125.41	902.416	909.011	-7.43773	-7.40554	0.344099
3	138	DP	1	DP	1.19	9.50082	7.98389	125.41	126.6	909.011	918.345	-7.40554	-7.32463	0.520984
3	139	DP	1	DP	0.92	7.21432	7.84166	126.6	127.52	918.345	925.643	-7.32463	-7.11526	1.67093
3	140	DP	1	DP	0.97	7.32402	7.55054	127.52	128.49	925.643	933.007	-7.11526	-6.71283	3.13701
3	141	DP	1	DP	0.8	5.70151	7.12689	128.49	129.29	933.007	938.672	-6.71283	-6.27625	4.33703
3	142	DP	1	DP	0.87	5.90048	6.78216	129.29	130.16	938.672	944.525	-6.27625	-5.78189	4.99589
3	143	DP	1	DP	0.85	5.17599	6.0894	130.16	131.01	944.525	949.752	-5.78189	-5.21489	6.17877
3	144	DP	1	DP	0.85	4.66765	5.49135	131.01	131.86	949.752	954.431	-5.21489	-4.60652	7.54606
3	145	DP	1	Trans	1.07	4.77785	4.46528	131.86	132.93	954.431	959.51	-4.60652	-3.81927	8.59934
3	146	DIA	2	Trans	0.32	1.32365	4.1364	132.93	133.25	959.51	960.902	-3.81927	-3.59636	8.98119
3	147	DIA	2	DIA	0.36	1.50245	4.17348	133.25	133.61	960.902	962.437	-3.59636	-3.35174	9.05241
3	148	DIA	2	DIA	0.33	1.32092	4.00277	133.61	133.94	962.437	963.816	-3.35174	-3.12451	9.06415
3	149	DIA	2	DIA	0.38	1.55331	4.08767	133.94	134.32	963.816	965.405	-3.12451	-2.87388	9.04067
3	150	DIA	2	DIA	0.33	1.31724	3.99165	134.32	134.65	965.405	966.76	-2.87388	-2.65857	8.99377
3	151	DIA	2	DIA	0.34	1.3676	4.02235	134.65	134.99	966.76	968.143	-2.65857	-2.43968	8.93625
3	152	DIA	2	DIA	0.32	1.24354	3.88607	134.99	135.31	968.143	969.445	-2.43968	-2.24028	8.86121
3	153	DIA	2	DIA	0.38	1.5061	3.96342	135.31	135.69	969.445	971.015	-2.24028	-1.99344	8.77039
3	154	DIA	2	DIA	0.3	1.14293	3.80976	135.69	135.99	971.015	972.264	-1.99344	-1.79765	8.68146
3	155	DIA	2	DIA	0.38	1.51443	3.98535	135.99	136.37	972.264	973.842	-1.79765	-1.56636	8.57182
3	156	DIA	2	DIA	0.32	1.25659	3.92684	136.37	136.69	973.842	975.151	-1.56636	-1.37482	8.42228
3	157	DIA	2	DIA	0.37	1.49439	4.0389	136.69	137.06	975.151	976.656	-1.37482	-1.14661	8.22567
3	158	DIA	2	DIA	0.35	1.3815	3.94715	137.06	137.41	976.656	978.084	-1.14661	-0.935942	7.96856
3	159	DIA	2	DIA	0.37	1.50131	4.05759	137.41	137.78	978.084	979.64	-0.935942	-0.723057	7.64982
3	160	DIA	2	DIA	0.41	1.69834	4.1423	137.78	138.19	979.64	981.373	-0.723057	-0.501222	7.22972
3	161	DIA	2	DIA	0.43	1.73314	4.03056	138.19	138.62	981.373	983.246	-0.501222	-0.279387	6.73369
3	162	DIA	2	DIA	0.4	1.69693	4.24233	138.62	139.02	983.246	985.055	-0.279387	-0.0896795	6.24879
3	163	DIA	2	DIA	0.41	1.7469	4.26073	139.02	139.43	985.055	986.919	-0.0896795	0.0918801	5.84791
3	164	DIA	2	DIA	0.39	1.75091	4.48952	139.43	139.82	986.919	988.752	0.0918801	0.261747	5.55706
3	165	DIA	2	Trans	0.57	2.68919	4.71788	139.82	140.39	988.752	991.441	0.261747	0.51149	5.34226
3	166	DP	1	Trans	0.85	4.07503	4.79416	140.39	141.24	991.441	995.596	0.51149	0.892258	5.04321
3	167	DP	1	DP	0.82	4.07055	4.96408	141.24	142.06	995.596	999.812	0.892258	1.21508	4.25904
3	168	DP	1	DP	0.83	4.16391	5.01676	142.06	142.89	999.812	1004.09	1.21508	1.43005	2.72862
3	169	DP	1	DP	1.15	6.26237	5.44554	142.89	144.04	1004.09	1010.44	1.43005	1.51258	0.991308
3	170	DP	1	DP	0.86	5.06404	5.88842	144.04	144.9	1010.44	1015.55	1.51258	1.52748	0.177977
3	171	DP	1	DP	1.07	6.48473	6.06049	144.9	145.97	1015.55	1022.01	1.52748	1.51608	0.0145629
3	172	DP	1	DP	1.12	6.77795	6.05174	145.97	147.09	1022.01	1028.96	1.51608	1.55509	0.224506
3	173	DP	1	DP	1.06	6.59618	6.22281	147.09	148.15	1028.96	1035.81	1.55509	1.56215	0.0893386
3	174	DP	1	DP	1.04	6.6166	6.36211	148.15	149.19	1035.81	1042.65	1.56215	1.55031	-0.0787072
3	175	DP	1	DP	1.07	6.95128	6.49652	149.19	150.26	1042.65	1049.78	1.55031	1.57789	0.257398
3	176	DP	1	Trans	1.11	7.30932	6.58498	150.26	151.37	1049.78	1057.42	1.57789	1.61508	-0.113359
3	177	Other	0	Trans	3.72	27.4747	7.38567	151.37	155.09	1057.42	1085.65	1.61508	-0.437104	-5.87249
3	178	Other	0	Other	0.57	4.52617	7.94064	155.09	155.66	1085.65	1090.09	-0.437104	-0.369116	0.777369
3	179	Other	0	Trans	0.74	5.5564	7.50864	155.66	156.4	1090.09	1095.63	-0.369116	-0.224316	0.979233
3	180	DP	1	Trans	0.75	5.3193	7.0924	156.4	157.15	1095.63	1100.98	-0.224316	-0.286155	-0.385095
3	181	DP	1	DP	0.87	6.48602	7.45519	157.15	158.02	1100.98	1107.37	-0.286155	-0.426446	-1.11564
3	182	DP	1	DP	0.87	6.60906	7.59663	158.02	158.89	1107.37	1113.85	-0.426446	-0.494849	-0.700186
3	183	DP	1	DP	0.86	6.45896	7.51041	158.89	159.75	1113.85	1120.5	-0.494849	-0.584993	-0.804335
3	184	DP	1	DP	0.87	6.84749	7.87068	159.75	160.62	1120.5	1127.53	-0.584993	-0.755407	-1.42049
3	185	DP	1	Trans	0.85	6.72935	7.91689	160.62	161.47	1127.53	1134.21	-0.755407	-1.06158	-2.81523
3	186	Other	0	Trans	7.53	79.3846	10.5424	161.47	169	1134.21	1214.01	-1.06158	-9.07546	-9.23831
3	187	Other	0	Other	1.64	19.081	11.6348	169	170.64	1214.01	1233.21	-9.07546	-10.9634	-6.12382
3	188	Other	0	Other	1.6	18.7518	11.7199	170.64	172.24	1233.21	1251.66	-10.9634	-12.4145	-4.59524
3	189	Other	0	Other	1.28	14.4609	11.2976	172.24	173.52	1251.66	1265.71	-12.4145	-12.2616	0.557467
3	190	Other	0	Other	0.83	8.27441	9.96917	173.52	174.35	1265.71	1273.52	-12.2616	-11.5212	5.33953
3	191	Other	0	Other	0.8	6.85756	8.57195	174.35	175.15	1273.52	1280.25	-11.5212	-10.7533	6.52908
3	192	Other	0	Trans	0.71	5.62974	7.92921	175.15	175.86	1280.25	1285.53	-10.7533	-10.0172	8.05797
3	193	DP	1	Trans	0.87	5.8321	6.70356	175.86	176.73	1285.53	1291.14	-10.0172	-9.08152	9.29259
3	194	DP	1	DP	0.84	4.72248	5.622	176.73	177.57	1291.14	1295.64	-9.08152	-8.32777	9.64833
3	195	DP	1	Trans	1.14	4.95846	4.34952	177.57	178.71	1295.64	1300.46	-8.32777	-7.488	9.77222
3	196	DIA	2	Trans	0.32	1.35096	4.22175	178.71	179.03	1300.46	1301.71	-7.488	-7.26688	9.72693
3	197	DIA	2	DIA	0.33	1.3334	4.04059	179.03	179.36	1301.71	1302.99	-7.26688	-7.0487	9.69408
3	198	DIA	2	DIA	0.33	1.3334	4.04062	179.36	179.69	1302.99	1304.19	-7.0487	-6.83895	9.67328
3	199	DIA	2	DIA	0.69	2.57603	3.73337	179.69	180.38	1304.19	1306.64	-6.83895	-6.44164	9.64202
3	200	DIA	2	DIA	0.33	1.19381	3.61761	180.38	180.71	1306.64	1307.88	-6.44164	-6.23004	9.56301
3	201	DIA	2	DIA	0.4	1.5201	3.80026	180.71	181.11	1307.88	1309.41	-6.23004	-5.9646	9.48006
3	202	DIA	2	DIA	0.32	1.16347	3.63584	181.11	181.43	1309.41	1310.63	-5.9646	-5.74765	9.46381
3	203	DIA	2	DIA	0.33	1.25755	3.81075	181.43	181.76	1310.63	1311.89	-5.74765	-5.55298	9.46884
3	204	DIA	2	DIA	0.35	1.32412	3.78319	181.76	182.11	1311.89	1313.23	-5.55298	-5.32976	9.48376
3	205	DIA	2	DIA	0.32	1.27913	3.99727	182.11	182.43	1313.23	1314.45	-5.32976	-5.13869	9.48661
3	206	DIA	2	DIA	0.35	1.34957	3.85591	182.43	182.78	1314.45	1315.81	-5.13869	-4.91868	9.46952
3	207	DIA	2	DIA	0.33	1.31169	3.97481	182.78	183.11	1315.81	1317.1	-4.91868	-4.6849	9.47762
3	208	DIA	2	DIA	0.66	2.64667	4.01011	183.11	183.77	1317.1	1319.69	-4.6849	-4.24349	9.53323
3	209	DIA	2	DIA	0.35	1.36404	3.89727	183.77	184.12	1319.69	1321.07	-4.24349	-4.02255	9.54783
3	210	DIA	2	DIA	0.32	1.27492	3.98414	184.12	184.44	1321.07	1322.33	-4.02255	-3.80563	9.54241
3	211	DIA	2	DIA	0.36	1.42612	3.96143	184.44	184.8	1322.33	1323.75	-3.80563	-3.56066	9.49777
3	212	DIA	2	DIA	0.32	1.28725	4.02265	184.8	185.12	1323.75	1325.02	-3.56066	-3.3568	9.45073
3	213	DIA	2	DIA	0.33	1.32747	4.02263	185.12	185.45	1325.02	1326.32	-3.3568	-3.1564	9.37451
3	214	DIA	2	DIA	0.31	1.24999	4.03224	185.45	185.76	1326.32	1327.56	-3.1564	-2.92665	9.28387
3	215	DIA	2	DIA	0.33	1.30699	3.96057	185.76	186.09	1327.56	1328.88	-2.92665	-2.69972	9.22441
3	216	DIA	2	DIA	0.33	1.36856	4.14714	186.09	186.42	1328.88	1330.2	-2.69972	-2.50395	9.18868
3	217	DIA	2	DIA	0.35	1.41056	4.03017	186.42	186.77	1330.2	1331.63	-2.50395	-2.29301	9.15483
3	218	DIA	2	DIA	0.32	1.31214	4.10043	186.77	187.09	1331.63	1332.93	-2.29301	-2.08052	9.13246
3	219	DIA	2	DIA	0.34	1.35738	3.9923	187.09	187.43	1332.93	1334.31	-2.08052	-1.85679	9.14993
3	220	DIA	2	DIA	0.34	1.43508	4.22081	187.43	187.77	1334.31	1335.66	-1.85679	-1.63841	9.21343
3	221	DIA	2	DIA	0.32	1.28875	4.02735	187.77	188.09	1335.66	1336.93	-1.63841	-1.43443	9.32474
3	222	DIA	2	DIA	0.34	1.37781	4.05238	188.09	188.43	1336.93	1338.28	-1.43443	-1.20637	9.44215
3	223	DIA	2	DIA	0.33	1.33565	4.04742	188.43	188.76	1338.28	1339.59	-1.20637	-0.988753	9.56414
3	224	DIA	2	DIA	0.31	1.23945	3.99822	188.76	189.07	1339.59	1340.82	-0.988753	-0.77072	9.67267
3	225	DIA	2	DIA	0.35	1.35956	3.88446	189.07	189.42	1340.82	1342.21	-0.77072	-0.5408	9.78267
3	226	DIA	2	DIA	0.32	1.24997	3.90616	189.42	189.74	1342.21	1343.46	-0.5408	-0.322785	9.88739
3	227	DIA	2	DIA	0.33	1.30103	3.94252	189.74	190.07	1343.46	1344.74	-0.322785	-0.092883	9.96077
3	228	DIA	2	DIA	0.33	1.27034	3.84953	190.07	190.4	1344.74	1346.02	-0.092883	0.141532	10.0284
3	229	DIA	2	DIA	0.32	1.19764	3.74261	190.4	190.72	1346.02	1347.23	0.141532	0.353335	10.0709
3	230	DIA	2	DIA	0.34	1.27721	3.7565	190.72	191.06	1347.23	1348.49	0.353335	0.573531	10.0722
3	231	DIA	2	DIA	0.35	1.30508	3.7288	191.06	191.41	1348.49	1349.79	0.573531	0.819311	10.0052
3	232	DIA	2	DIA	0.34	1.23561	3.63414	191.41	191.75	1349.79	1351	0.819311	1.03191	9.86278
3	233	DIA	2	DIA	0.37	1.35091	3.65112	191.75	192.12	1351	1352.32	1.03191	1.26901	9.59781
3	234	DIA	2	DIA	0.32	1.16166	3.63019	192.12	192.44	1352.32	1353.46	1.26901	1.45516	9.19621
3	235	DIA	2	DIA	0.35	1.27354	3.63869	192.44	192.79	1353.46	1354.73	1.45516	1.67498	8.63204
3	236	DIA	2	DIA	0.33	1.27252	3.85612	192.79	193.12	1354.73	1355.94	1.67498	1.85768	7.86728
3	237	DIA	2	DIA	0.37	1.37465	3.71526	193.12	193.49	1355.94	1357.35	1.85768	2.05208	6.94926
3	238	DIA	2	DIA	0.33	1.32507	4.01538	193.49	193.82	1357.35	1358.73	2.05208	2.2004	5.83734
3	239	DIA	2	DIA	0.35	1.46363	4.18181	193.82	194.17	1358.73	1360.21	2.2004	2.30828	4.69688
3	240	DIA	2	DIA	0.41	1.79396	4.37551	194.17	194.58	1360.21	1362.04	2.30828	2.3843	3.47217
3	241	DIA	2	DIA	0.37	1.6684	4.50918	194.58	194.95	1362.04	1363.81	2.3843	2.43493	2.33288
3	242	DIA	2	Trans	0.75	3.79056	5.05408	194.95	195.7	1363.81	1367.5	2.43493	2.4984	1.35771
3	243	DP	1	Trans	0.62	3.35307	5.40818	195.7	196.32	1367.5	1370.67	2.4984	2.5484	0.996401
3	244	DP	1	DP	0.85	4.51882	5.31626	196.32	197.17	1370.67	1375.11	2.5484	2.62902	0.958986
3	245	DP	1	DP	0.84	4.60016	5.47638	197.17	198.01	1375.11	1379.78	2.62902	2.69589	0.709493
3	246	DP	1	DP	0.82	4.76292	5.80844	198.01	198.83	1379.78	1384.6	2.69589	2.70311	0.271748
3	247	DP	1	DP	0.89	5.46263	6.13779	198.83	199.72	1384.6	1389.99	2.70311	2.73242	0.294204
3	248	DP	1	DP	0.85	5.28686	6.21983	199.72	200.57	1389.99	1395.21	2.73242	2.77583	0.433886
3	249	DP	1	DP	0.95	6.04277	6.36081	200.57	201.52	1395.21	1401.34	2.77583	2.81303	0.391719
3	250	DP	1	DP	0.97	6.14605	6.33613	201.52	202.49	1401.34	1407.66	2.81303	2.8709	0.461667
3	251	DP	1	Trans	0.99	6.50176	6.56743	202.49	203.48	1407.66	1414.17	2.8709	2.88082	0.0305919
3	252	Other	0	Trans	0.57	3.59378	6.30487	203.48	204.05	1414.17	1417.94	2.88082	2.8344	-0.873742
3	253	Other	0	Other	0.71	4.91325	6.92007	204.05	204.76	1417.94	1422.95	2.8344	2.64863	-2.9627
3	254	Other	0	Other	0.84	6.34689	7.55582	204.76	205.6	1422.95	1429.47	2.64863	1.51628	-9.0915
3	255	Other	0	Other	0.64	5.49519	8.58624	205.6	206.24	1429.47	1435.07	1.51628	0.343179	-10.5625
3	256	Other	0	Other	0.59	5.24458	8.88911	206.24	206.83	1435.07	1440.22	0.343179	-0.0385233	-4.97957
3	257	Other	0	Trans	0.76	6.46233	8.50307	206.83	207.59	1440.22	1446.85	-0.0385233	-0.127527	-1.1211
3	258	DP	1	Trans	0.76	6.58178	8.66024	207.59	208.35	1446.85	1453.41	-0.127527	-0.195612	-0.565712
3	259	DP	1	DP	1.05	8.64143	8.22994	208.35	209.4	1453.41	1462.07	-0.195612	-0.242278	-0.338153
3	260	DP	1	DP	0.76	6.19495	8.15125	209.4	210.16	1462.07	1468.25	-0.242278	-0.28804	-0.389137
3	261	DP	1	DP	0.92	7.40618	8.0502	210.16	211.08	1468.25	1475.75	-0.28804	-0.338496	-0.410641
3	262	DP	1	DP	0.85	6.94777	8.17384	211.08	211.93	1475.75	1482.77	-0.338496	-0.389451	-0.371394
3	263	DP	1	DP	0.85	6.97647	8.20761	211.93	212.78	1482.77	1489.85	-0.389451	-0.426473	-0.390985
3	264	DP	1	DP	1.01	8.2925	8.21039	212.78	213.79	1489.85	1498.3	-0.426473	-0.553252	-0.775635
3	265	DP	1	DP	0.75	6.22426	8.29902	213.79	214.54	1498.3	1504.68	-0.553252	-0.582891	-0.311982
3	266	DP	1	DP	0.83	6.83364	8.2333	214.54	215.37	1504.68	1511.44	-0.582891	-0.58896	-0.118022
3	267	DP	1	DP	0.92	7.60512	8.26644	215.37	216.29	1511.44	1518.98	-0.58896	-0.64983	-0.413694
3	268	DP	1	DP	0.71	5.81211	8.18607	216.29	217	1518.98	1525.05	-0.64983	-0.676705	-0.227935
3	269	DP	1	DP	0.72	6.00607	8.34177	217	217.72	1525.05	1531.09	-0.676705	-0.659217	0.0907651
3	270	DP	1	DP	0.65	5.34885	8.229	217.72	218.37	1531.09	1536.31	-0.659217	-0.654978	0.0802027
3	271	DP	1	DP	0.87	7.03146	8.08214	218.37	219.24	1536.31	1543.27	-0.654978	-0.641728	0.126278
3	272	DP	1	DP	0.64	5.05553	7.89927	219.24	219.88	1543.27	1548.47	-0.641728	-0.610023	0.364432
1	1	DP	1	DP	0.3	2.52864	8.4288	0.02	0.32	0.0806337	2.49964	-6.16984e-05	0.0036896	0.236985
1	2	DP	1	DP	0.9	6.77547	7.5283	0.32	1.22	2.49964	9.57331	0.0036896	0.0406062	0.266486
1	3	DP	1	DP	1.2	8.73078	7.27565	1.22	2.42	9.57331	18.5971	0.0406062	0.0915193	0.32368
1	4	DP	1	DP	0.88	6.31266	7.17348	2.42	3.3	18.5971	25.3402	0.0915193	0.138381	0.390522
1	5	DP	1	DP	0.87	6.32445	7.26948	3.3	4.17	25.3402	32.0095	0.138381	0.174586	0.304288
1	6	DP	1	DP	0.97	7.12963	7.35013	4.17	5.14	32.0095	39.3147	0.174586	0.19828	0.241552
1	7	DP	1	DP	1.21	8.88994	7.34706	5.14	6.35	39.3147	48.4652	0.19828	0.307573	0.662155
1	8	DP	1	DP	0.84	6.07038	7.22664	6.35	7.19	48.4652	54.7536	0.307573	0.415725	0.981441
1	9	DP	1	DP	1.16	8.10097	6.98359	7.19	8.35	54.7536	63.0078	0.415725	0.536285	0.808755
1	10	DP	1	DP	0.56	3.73019	6.66105	8.35	8.91	63.0078	66.8969	0.536285	0.567325	0.60686
1	11	DP	1	DP	0.85	5.71409	6.72246	8.91	9.76	66.8969	72.4995	0.567325	0.64396	0.583546
1	12	DP	1	DP	1.17	7.53183	6.43746	9.76	10.93	72.4995	80.2206	0.64396	0.581405	-0.490408
1	13	DP	1	DP	0.97	6.43622	6.63528	10.93	11.9	80.2206	86.7128	0.581405	0.356029	-1.80071
1	14	DP	1	DP	1.01	7.21641	7.14496	11.9	12.91	86.7128	93.8781	0.356029	0.15941	-1.73569
1	15	DP	1	DP	1.14	8.60462	7.54791	12.91	14.05	93.8781	102.581	0.15941	-0.335041	-3.20024
1	16	DP	1	Trans	0.74	5.9477	8.03743	14.05	14.79	102.581	108.697	-0.335041	-0.869974	-4.94884
1	17	Other	0	Trans	8.9	79.5716	8.94063	14.79	23.69	108.697	187.572	-0.869974	-4.72782	1.55729
1	18	DP	1	Trans	0.8	7.14439	8.93049	23.69	24.49	187.572	194.503	-4.72782	-4.89605	-1.52451
1	19	DP	1	DP	1.07	9.36648	8.75372	24.49	25.56	194.503	203.72	-4.89605	-4.85434	0.165945
1	20	DP	1	DP	1.27	10.8132	8.51436	25.56	26.83	203.72	214.718	-4.85434	-4.99272	-0.732819
1	21	DP	1	DP	0.93	7.83214	8.42166	26.83	27.76	214.718	222.627	-4.99272	-5.34797	-2.70539
1	22	DP	1	DP	1.11	10.0247	9.0313	27.76	28.87	222.627	232.824	-5.34797	-6.43402	-6.01356
1	23	DP	1	Trans	1.05	10.4064	9.91088	28.87	29.92	232.824	243.413	-6.43402	-7.68222	-6.72871
1	24	Other	0	Trans	5.1	59.4703	11.6608	29.92	35.02	243.413	303.105	-7.68222	-12.8693	-5.26309
1	25	Other	0	Other	1.08	12.7631	11.8177	35.02	36.1	303.105	315.679	-12.8693	-13.3266	-2.05974
1	26	Other	0	Other	4.91	49.7018	10.1226	36.1	41.01	315.679	364.985	-13.3266	-14.4386	-1.20865
1	27	Other	0	Trans	1.16	10.3691	8.93884	41.01	42.17	364.985	375.256	-14.4386	-14.9576	-2.87562
1	28	DP	1	Trans	0.96	8.60371	8.96219	42.17	43.13	375.256	383.978	-14.9576	-15.3819	-2.76482
1	29	DP	1	DP	0.96	8.99054	9.36515	43.13	44.09	383.978	392.84	-15.3819	-15.7502	-2.42289
1	30	DP	1	DP	0.85	7.87875	9.26912	44.09	44.94	392.84	400.676	-15.7502	-16.1241	-2.776
1	31	DP	1	Trans	0.87	8.32749	9.57183	44.94	45.81	400.676	408.947	-16.1241	-16.6854	-3.85126
1	32	Other	0	Trans	12.4	119.957	9.67393	45.81	58.21	408.947	527.99	-16.6854	-20.6498	-2.99118
1	33	DP	1	Trans	0.82	5.47616	6.67824	58.21	59.03	527.99	533.573	-20.6498	-20.3219	3.30215
1	34	DP	1	DP	0.82	5.43712	6.63064	59.03	59.85	533.573	538.82	-20.3219	-20.0215	3.25624
1	35	DP	1	DP	0.8	5.31488	6.64359	59.85	60.65	538.82	543.899	-20.0215	-19.748	3.23252
1	36	DP	1	DP	0.86	5.70657	6.63555	60.65	61.51	543.899	549.387	-19.748	-19.3564	4.42322
1	37	DP	1	DP	0.96	5.97925	6.22839	61.51	62.47	549.387	555.176	-19.3564	-18.6281	6.98868
1	38	DP	1	DP	1.02	5.6392	5.52863	62.47	63.49	555.176	560.544	-18.6281	-17.8457	7.80883
1	39	DP	1	DP	0.97	4.35061	4.48517	63.49	64.46	560.544	564.947	-17.8457	-17.3325	6.95982
1	40	DP	1	Trans	0.58	2.27216	3.91752	64.46	65.04	564.947	567.352	-17.3325	-17.0617	6.46153
1	41	DIA	2	Trans	0.46	1.7832	3.87651	65.04	65.5	567.352	569.101	-17.0617	-16.8663	6.32242
1	42	DIA	2	DIA	0.41	1.51409	3.69289	65.5	65.91	569.101	570.665	-16.8663	-16.6984	6.24209
1	43	DIA	2	DIA	0.47	1.86821	3.97492	65.91	66.38	570.665	572.516	-16.6984	-16.4944	6.11225
1	44	DIA	2	DIA	0.43	1.67192	3.88818	66.38	66.81	572.516	574.219	-16.4944	-16.3113	5.93456
1	45	DIA	2	DIA	0.47	1.89466	4.03118	66.81	67.28	574.219	576.029	-16.3113	-16.1247	5.72636
1	46	DIA	2	DIA	0.44	1.70057	3.86493	67.28	67.72	576.029	577.709	-16.1247	-15.9699	5.55685
1	47	DIA	2	DIA	0.43	1.69327	3.93784	67.72	68.15	577.709	579.396	-15.9699	-15.8183	5.42531
1	48	DIA	2	DIA	0.45	1.83276	4.0728	68.15	68.6	579.396	581.198	-15.8183	-15.6565	5.40012
1	49	DIA	2	DIA	0.5	2.02862	4.05724	68.6	69.1	581.198	583.196	-15.6565	-15.4718	5.52288
1	50	DIA	2	DIA	0.52	2.02627	3.89667	69.1	69.62	583.196	585.266	-15.4718	-15.2659	5.79399
1	51	DIA	2	DIA	0.54	2.0863	3.86351	69.62	70.16	585.266	587.398	-15.2659	-15.0342	6.12211
1	52	DIA	2	DIA	0.47	1.82522	3.88344	70.16	70.63	587.398	589.233	-15.0342	-14.8183	6.42633
1	53	DIA	2	DIA	0.55	2.09271	3.80493	70.63	71.18	589.233	591.35	-14.8183	-14.5702	6.6947
1	54	DIA	2	DIA	0.49	1.86439	3.80488	71.18	71.67	591.35	593.208	-14.5702	-14.3484	6.90067
1	55	DIA	2	DIA	0.51	1.83147	3.59112	71.67	72.18	593.208	595.084	-14.3484	-14.1107	7.07654
1	56	DIA	2	DIA	0.48	1.70799	3.55831	72.18	72.66	595.084	596.8	-14.1107	-13.8984	7.28488
1	57	DIA	2	DIA	0.48	1.7903	3.72979	72.66	73.14	596.8	598.513	-13.8984	-13.6729	7.53732
1	58	DIA	2	DIA	0.49	1.74975	3.57092	73.14	73.63	598.513	600.258	-13.6729	-13.443	7.82666
1	59	DIA	2	DIA	0.5	1.7732	3.54639	73.63	74.13	600.258	602.004	-13.443	-13.19	8.0536
1	60	DIA	2	DIA	0.45	1.5459	3.43533	74.13	74.58	602.004	603.534	-13.19	-12.9587	8.16875
1	61	DIA	2	DIA	0.41	1.41789	3.45827	74.58	74.99	603.534	604.934	-12.9587	-12.7424	8.06763
1	62	DIA	2	DIA	0.41	1.28277	3.12871	74.99	75.4	604.934	606.352	-12.7424	-12.5166	7.77228
1	63	DIA	2	DIA	0.37	1.25009	3.37861	75.4	75.77	606.352	607.632	-12.5166	-12.3461	7.2819
1	64	DIA	2	DIA	0.33	1.15075	3.48711	75.77	76.1	607.632	608.721	-12.3461	-12.1999	6.67948
1	65	DIA	2	DIA	0.41	1.28727	3.13969	76.1	76.51	608.721	610.018	-12.1999	-12.0578	5.96685
1	66	DIA	2	DIA	0.46	1.45479	3.16258	76.51	76.97	610.018	611.521	-12.0578	-11.9212	5.07921
1	67	DIA	2	DIA	0.46	1.60824	3.49618	76.97	77.43	611.521	613.232	-11.9212	-11.8247	3.98726
1	68	DIA	2	DIA	0.43	1.6141	3.75372	77.43	77.86	613.232	614.847	-11.8247	-11.7511	2.92913
1	69	DIA	2	DIA	0.4	1.59795	3.99487	77.86	78.26	614.847	616.474	-11.7511	-11.7057	2.08234
1	70	DIA	2	DIA	0.5	2.02527	4.05054	78.26	78.76	616.474	618.543	-11.7057	-11.6647	1.36971
1	71	DIA	2	DIA	0.5	2.11932	4.23863	78.76	79.26	618.543	620.796	-11.6647	-11.6498	0.962296
1	72	DIA	2	Trans	0.6	2.81613	4.69355	79.26	79.86	620.796	623.597	-11.6498	-11.6252	1.04847
1	73	DP	1	Trans	1.16	5.62089	4.8456	79.86	81.02	623.597	629.333	-11.6252	-11.3948	2.37953
1	74	DP	1	DP	1.22	5.61474	4.60225	81.02	82.24	629.333	634.829	-11.3948	-10.9498	4.47298
1	75	DP	1	DP	1.1	4.57848	4.16225	82.24	83.34	634.829	639.508	-10.9498	-10.5034	4.85262
1	76	DP	1	Trans	0.88	3.51635	3.99585	83.34	84.22	639.508	643.071	-10.5034	-10.2557	3.47189
1	77	DK	3	Trans	0.62	2.28419	3.68418	84.22	84.84	643.071	645.481	-10.2557	-10.1984	1.96152
1	78	DK	3	DK	0.56	2.5081	4.47875	84.84	85.4	645.481	647.777	-10.1984	-10.1951	1.09297
1	79	DK	3	DK	0.67	2.7805	4.15	85.4	86.07	647.777	650.658	-10.1951	-10.1888	0.820626
1	80	DK	3	DK	0.56	2.80528	5.00943	86.07	86.63	650.658	653.353	-10.1888	-10.1262	1.3041
1	81	DK	3	DK	0.88	3.96951	4.51081	86.63	87.51	653.353	657.562	-10.1262	-9.94524	2.19096
1	82	DK	3	DK	0.46	2.29542	4.99004	87.51	87.97	657.562	659.739	-9.94524	-9.83616	2.70649
1	83	DK	3	Trans	0.77	3.50319	4.5496	87.97	88.74	659.739	663.243	-9.83616	-9.6628	3.01884
1	84	DP	1	Trans	0.54	2.54393	4.71099	88.74	89.28	663.243	665.697	-9.6628	-9.52355	3.41837
1	85	DP	1	DP	0.96	4.42459	4.60895	89.28	90.24	665.697	670.105	-9.52355	-9.20248	3.9778
1	86	DP	1	DP	0.89	4.15466	4.66816	90.24	91.13	670.105	674.243	-9.20248	-8.87211	4.62935
1	87	DP	1	DP	0.84	3.80488	4.52962	91.13	91.97	674.243	678.046	-8.87211	-8.53342	4.89632
1	88	DP	1	DP	0.92	4.05725	4.41006	91.97	92.89	678.046	682.073	-8.53342	-8.18572	5.14295
1	89	DP	1	DP	0.92	3.97622	4.32198	92.89	93.81	682.073	685.938	-8.18572	-7.81196	5.43136
1	90	DP	1	DP	0.95	3.8995	4.10474	93.81	94.76	685.938	689.859	-7.81196	-7.41286	5.90864
1	91	DP	1	DP	0.92	3.54297	3.85105	94.76	95.68	689.859	693.313	-7.41286	-7.02299	6.45286
1	92	DP	1	DP	0.9	3.3456	3.71734	95.68	96.58	693.313	696.561	-7.02299	-6.61675	6.76742
1	93	DP	1	Trans	0.64	2.14813	3.35645	96.58	97.22	696.561	698.744	-6.61675	-6.34478	6.61245
1	94	Other	0	Trans	0.41	1.33132	3.24713	97.22	97.63	698.744	700.062	-6.34478	-6.19535	6.36959
1	95	DIA	2	Trans	0.41	1.42662	3.47955	97.63	98.04	700.062	701.45	-6.19535	-6.04833	6.18263
1	96	DIA	2	DIA	0.44	1.54515	3.5117	98.04	98.48	701.45	703.103	-6.04833	-5.89474	6.04395
1	97	DIA	2	DIA	0.46	1.70974	3.71682	98.48	98.94	703.103	704.842	-5.89474	-5.73669	6.00625
1	98	DIA	2	DIA	0.44	1.68539	3.83042	98.94	99.38	704.842	706.543	-5.73669	-5.56471	6.09742
1	99	DIA	2	DIA	0.47	1.77156	3.76928	99.38	99.85	706.543	708.367	-5.56471	-5.34591	6.29142
1	100	DIA	2	DIA	0.45	1.71923	3.82052	99.85	100.3	708.367	710.105	-5.34591	-5.13364	6.54719
1	101	DIA	2	DIA	0.5	1.83309	3.66618	100.3	100.8	710.105	712.028	-5.13364	-4.91087	6.76561
1	102	DIA	2	DIA	0.48	1.73661	3.61793	100.8	101.28	712.028	713.749	-4.91087	-4.69844	6.89881
1	103	DIA	2	DIA	0.5	1.72655	3.4531	101.28	101.78	713.749	715.494	-4.69844	-4.48914	7.07368
1	104	DIA	2	DIA	0.42	1.51274	3.60176	101.78	102.2	715.494	717.007	-4.48914	-4.30756	7.36509
1	105	DIA	2	DIA	0.46	1.64219	3.56998	102.2	102.66	717.007	718.689	-4.30756	-4.09394	7.83197
1	106	DIA	2	DIA	0.39	1.49651	3.8372	102.66	103.05	718.689	720.164	-4.09394	-3.89216	8.4099
1	107	DIA	2	DIA	0.36	1.35771	3.77142	103.05	103.41	720.164	721.605	-3.89216	-3.6528	9.05404
1	108	DIA	2	DIA	0.36	1.3354	3.70946	103.41	103.77	721.605	723.049	-3.6528	-3.42042	9.74874
1	109	DIA	2	DIA	0.36	1.36523	3.79229	103.77	104.13	723.049	724.374	-3.42042	-3.15497	10.4353
1	110	DIA	2	DIA	0.34	1.27085	3.7378	104.13	104.47	724.374	725.561	-3.15497	-2.91798	10.9802
1	111	DIA	2	DIA	0.38	1.27857	3.36467	104.47	104.85	725.561	726.867	-2.91798	-2.65302	11.436
1	112	DIA	2	DIA	0.37	1.21351	3.27976	104.85	105.22	726.867	728.008	-2.65302	-2.39928	11.7669
1	113	DIA	2	DIA	0.39	1.16405	2.98475	105.22	105.61	728.008	729.152	-2.39928	-2.15267	11.9335
1	114	DIA	2	DIA	0.4	1.13958	2.84896	105.61	106.01	729.152	730.316	-2.15267	-1.87543	12.0245
1	115	DIA	2	DIA	0.36	1.01685	2.82459	106.01	106.37	730.316	731.341	-1.87543	-1.65486	12.0141
1	116	DIA	2	DIA	0.38	1.04657	2.75414	106.37	106.75	731.341	732.422	-1.65486	-1.4271	11.9557
1	117	DIA	2	DIA	0.4	1.06889	2.67222	106.75	107.15	732.422	733.509	-1.4271	-1.196	11.7559
1	118	DIA	2	DIA	0.4	1.07771	2.69428	107.15	107.55	733.509	734.562	-1.196	-0.980886	11.4207
1	119	DIA	2	DIA	0.38	1.07933	2.84033	107.55	107.93	734.562	735.59	-0.980886	-0.771328	10.9921
1	120	DIA	2	DIA	0.4	1.0931	2.73276	107.93	108.33	735.59	736.8	-0.771328	-0.542631	10.316
1	121	DIA	2	DIA	0.37	1.15832	3.13059	108.33	108.7	736.8	737.941	-0.542631	-0.321832	9.29362
1	122	DIA	2	DIA	0.39	1.23061	3.15541	108.7	109.09	737.941	739.254	-0.321832	-0.0423923	8.10008
1	123	DIA	2	DIA	0.37	1.29671	3.50462	109.09	109.46	739.254	740.61	-0.0423923	0.073315	6.37083
1	124	DIA	2	DIA	0.36	1.35865	3.77402	109.46	109.82	740.61	741.929	0.073315	0.23121	4.45272
1	125	DIA	2	DIA	0.34	1.19464	3.51365	109.82	110.16	741.929	743.259	0.23121	0.277501	2.3935
1	126	DIA	2	Trans	0.49	2.0339	4.15082	110.16	110.65	743.259	745.206	0.277501	0.222267	-0.165362
1	127	DP	1	Trans	0.93	4.24895	4.56877	110.65	111.58	745.206	749.466	0.222267	-0.166083	-3.94705
1	128	DP	1	DP	0.93	5.66724	6.09381	111.58	112.51	749.466	754.963	-0.166083	-0.852534	-7.13999
1	129	DP	1	Trans	1.21	8.92971	7.37993	112.51	113.72	754.963	764.016	-0.852534	-2.33577	-9.10213
1	130	Other	0	Trans	0.31	2.59152	8.35973	113.72	114.03	764.016	766.59	-2.33577	-2.72209	-8.55436
1	131	Other	0	Other	1.92	17.7348	9.23687	114.03	115.95	766.59	784.164	-2.72209	-4.48437	-5.97016
1	132	Other	0	Other	1.31	12.6372	9.6467	115.95	117.26	784.164	796.313	-4.48437	-4.74687	-1.21579
1	133	Other	0	Trans	0.97	8.84131	9.11475	117.26	118.23	796.313	804.977	-4.74687	-4.63685	0.713241
1	134	DP	1	Trans	0.77	6.72233	8.7303	118.23	119	804.977	811.438	-4.63685	-4.4589	1.4416
1	135	DP	1	DP	0.85	7.21184	8.48452	119	119.85	811.438	818.353	-4.4589	-4.34554	0.801182
1	136	DP	1	DP	0.8	6.7578	8.44725	119.85	120.65	818.353	824.892	-4.34554	-4.5373	-1.71019
1	137	DP	1	DP	0.82	6.97466	8.50568	120.65	121.47	824.892	831.763	-4.5373	-5.09145	-4.4272
1	138	DP	1	DP	0.86	7.82712	9.1013	121.47	122.33	831.763	839.454	-5.09145	-5.82765	-5.38716
1	139	DP	1	DP	0.25	2.36592	9.46368	122.33	122.58	839.454	841.815	-5.82765	-6.04186	-5.17577
1	140	DP	1	Trans	0.78	7.69987	9.87163	122.58	123.36	841.815	849.417	-6.04186	-6.71463	-5.09999
1	141	Other	0	Trans	3.63	37.1286	10.2283	123.36	126.99	849.417	885.606	-6.71463	-7.79441	-1.54126
1	142	Other	0	Trans	0.85	7.65	9	126.99	127.84	885.606	893.1	-7.79441	-7.59587	1.45018
1	143	DP	1	Trans	0.94	8.19251	8.71544	127.84	128.78	893.1	900.833	-7.59587	-7.45878	1.0189
1	144	DP	1	DP	0.75	6.29925	8.399	128.78	129.53	900.833	906.818	-7.45878	-7.40757	0.507949
1	145	DP	1	DP	0.96	7.77988	8.10404	129.53	130.49	906.818	914.451	-7.40757	-7.38461	0.257951
1	146	DP	1	DP	0.86	6.89966	8.02286	130.49	131.35	914.451	921.181	-7.38461	-7.26163	1.05651
1	147	DP	1	DP	0.91	7.16634	7.8751	131.35	132.26	921.181	928.299	-7.26163	-7.00093	2.14335
1	148	DP	1	DP	0.83	6.36327	7.66659	132.26	133.09	928.299	934.765	-7.00093	-6.58442	3.61713
1	149	DP	1	DP	0.84	6.20334	7.38493	133.09	133.93	934.765	940.919	-6.58442	-6.08437	4.55117
1	150	DP	1	DP	0.81	5.64223	6.96572	133.93	134.74	940.919	946.517	-6.08437	-5.58692	5.36141
1	151	DP	1	DP	0.63	3.80142	6.034	134.74	135.37	946.517	950.366	-5.58692	-5.14141	6.51835
1	152	DP	1	Trans	0.45	2.80611	6.2358	135.37	135.82	950.366	952.989	-5.14141	-4.7999	7.40773
1	153	DIA	2	Trans	0.59	2.88421	4.88849	135.82	136.41	952.989	955.738	-4.7999	-4.41353	8.06759
1	154	DIA	2	DIA	0.44	2.00754	4.56259	136.41	136.85	955.738	957.72	-4.41353	-4.10501	8.5209
1	155	DIA	2	DIA	0.34	1.43888	4.23199	136.85	137.19	957.72	959.159	-4.10501	-3.8756	8.78194
1	156	DIA	2	DIA	0.52	2.127	4.09038	137.19	137.71	959.159	961.34	-3.8756	-3.52849	8.98456
1	157	DIA	2	DIA	0.39	1.53165	3.9273	137.71	138.1	961.34	962.909	-3.52849	-3.27357	9.05937
1	158	DIA	2	DIA	0.39	1.56254	4.00651	138.1	138.49	962.909	964.454	-3.27357	-3.0285	9.06043
1	159	DIA	2	DIA	0.36	1.48984	4.13843	138.49	138.85	964.454	965.897	-3.0285	-2.79445	9.02571
1	160	DIA	2	DIA	0.4	1.6425	4.10626	138.85	139.25	965.897	967.612	-2.79445	-2.52007	8.96678
1	161	DIA	2	DIA	0.42	1.73104	4.12153	139.25	139.67	967.612	969.419	-2.52007	-2.24437	8.87782
1	162	DIA	2	DIA	0.37	1.59516	4.31124	139.67	140.04	969.419	970.978	-2.24437	-1.99894	8.77058
1	163	DIA	2	DIA	0.35	1.45534	4.15811	140.04	140.39	970.978	972.435	-1.99894	-1.77016	8.67517
1	164	DIA	2	DIA	0.35	1.49444	4.26984	140.39	140.74	972.435	973.89	-1.77016	-1.55925	8.56085
1	165	DIA	2	DIA	0.39	1.60789	4.12279	140.74	141.13	973.89	975.462	-1.55925	-1.32678	8.3965
1	166	DIA	2	DIA	0.4	1.69142	4.22854	141.13	141.53	975.462	977.058	-1.32678	-1.08821	8.17184
1	167	DIA	2	DIA	0.34	1.41093	4.14979	141.53	141.87	977.058	978.449	-1.08821	-0.888662	7.90081
1	168	DIA	2	DIA	0.38	1.61442	4.24848	141.87	142.25	978.449	980.13	-0.888662	-0.659262	7.55184
1	169	DIA	2	DIA	0.32	1.37304	4.29074	142.25	142.57	980.13	981.558	-0.659262	-0.478206	7.14207
1	170	DIA	2	DIA	0.35	1.57151	4.49004	142.57	142.92	981.558	983.12	-0.478206	-0.29278	6.71874
1	171	DIA	2	DIA	0.39	1.67645	4.29858	142.92	143.31	983.12	984.858	-0.29278	-0.109025	6.28218
1	172	DIA	2	DIA	0.38	1.67565	4.40961	143.31	143.69	984.858	986.551	-0.109025	0.0574693	5.90376
1	173	DIA	2	DIA	0.4	1.76723	4.41808	143.69	144.09	986.551	988.361	0.0574693	0.226052	5.60931
1	174	DIA	2	Trans	0.52	2.48722	4.78312	144.09	144.61	988.361	990.731	0.226052	0.447482	5.38543
1	175	DP	1	Trans	0.81	3.79351	4.68334	144.61	145.42	990.731	994.446	0.447482	0.786345	5.14498
1	176	DP	1	DP	0.8	3.80861	4.76076	145.42	146.22	994.446	998.221	0.786345	1.10732	4.59984
1	177	DP	1	DP	0.75	3.60798	4.81064	146.22	146.97	998.221	1001.85	1.10732	1.34313	3.45467
1	178	DP	1	DP	0.8	3.93922	4.92402	146.97	147.77	1001.85	1005.95	1.34313	1.46822	2.00434
1	179	DP	1	DP	0.84	4.49786	5.35459	147.77	148.61	1005.95	1010.48	1.46822	1.51293	0.751804
1	180	DP	1	DP	0.82	4.55982	5.56076	148.61	149.43	1010.48	1015.3	1.51293	1.52664	0.185675
1	181	DP	1	DP	0.8	4.87924	6.09905	149.43	150.23	1015.3	1020.38	1.52664	1.51673	0.00439641
1	182	DP	1	DP	0.78	5.0134	6.42743	150.23	151.01	1020.38	1025.58	1.51673	1.5336	0.156185
1	183	DP	1	DP	0.78	5.25974	6.74325	151.01	151.79	1025.58	1030.89	1.5336	1.55818	0.226651
1	184	DP	1	DP	0.79	5.56667	7.04641	151.79	152.58	1030.89	1036.58	1.55818	1.56103	0.0380615
1	185	DP	1	DP	0.78	5.72321	7.33745	152.58	153.36	1036.58	1042.41	1.56103	1.55089	-0.0785462
1	186	DP	1	DP	0.76	5.67951	7.47304	153.36	154.12	1042.41	1048.16	1.55089	1.56202	0.175164
1	187	DP	1	Trans	1.04	7.66739	7.37249	154.12	155.16	1048.16	1055.97	1.56202	1.64329	0.275207
1	188	Other	0	Trans	2.24	16.9881	7.58399	155.16	157.4	1055.97	1073.6	1.64329	0.0964091	-5.60906
1	189	Other	0	Other	0.96	7.89617	8.22518	157.4	158.36	1073.6	1081.57	0.0964091	-0.41472	-3.5242
1	190	Other	0	Other	0.52	4.25221	8.17733	158.36	158.88	1081.57	1085.81	-0.41472	-0.436215	-0.538364
1	191	Other	0	Trans	1.36	10.1176	7.43942	158.88	160.24	1085.81	1096.03	-0.436215	-0.223709	1.10761
1	192	DP	1	Trans	0.63	4.46759	7.09141	160.24	160.87	1096.03	1100.3	-0.223709	-0.269856	-0.339269
1	193	DP	1	DP	0.66	4.80694	7.28324	160.87	161.53	1100.3	1105.05	-0.269856	-0.383898	-1.09836
1	194	DP	1	DP	1.05	7.89563	7.51965	161.53	162.58	1105.05	1112.92	-0.383898	-0.487384	-0.796672
1	195	DP	1	DP	0.64	4.88145	7.62726	162.58	163.22	1112.92	1117.85	-0.487384	-0.543286	-0.709437
1	196	DP	1	DP	0.88	6.83	7.76136	163.22	164.1	1117.85	1124.72	-0.543286	-0.678733	-1.13901
1	197	DP	1	DP	1.25	9.84728	7.87782	164.1	165.35	1124.72	1134.63	-0.678733	-1.09409	-2.45504
1	198	DP	1	DP	0.73	5.92738	8.1197	165.35	166.08	1134.63	1140.7	-1.09409	-1.63959	-5.00501
1	199	DP	1	DP	0.29	2.4645	8.49826	166.08	166.37	1140.7	1143.29	-1.63959	-1.92078	-6.11076
1	200	DP	1	Trans	0.74	6.64124	8.97464	166.37	167.11	1143.29	1150.06	-1.92078	-2.75473	-6.97891
1	201	Other	0	Trans	5.42	60.0168	11.0732	167.11	172.53	1150.06	1210.11	-2.75473	-8.89901	-6.8197
1	202	Other	0	Other	0.36	4.06338	11.2872	172.53	172.89	1210.11	1214.17	-8.89901	-9.0833	-2.8648
1	203	Other	0	Other	0.55	6.20875	11.2886	172.89	173.44	1214.17	1220.26	-9.0833	-9.56667	-4.50811
1	204	Other	0	Other	0.77	8.76626	11.3848	173.44	174.21	1220.26	1228.92	-9.56667	-10.5357	-6.24482
1	205	Other	0	Other	0.55	6.24921	11.3622	174.21	174.76	1228.92	1235.21	-10.5357	-11.1383	-5.48513
1	206	Other	0	Other	0.7	8.02536	11.4648	174.76	175.46	1235.21	1243.07	-11.1383	-11.77	-4.67416
1	207	Other	0	Other	0.48	5.5068	11.4725	175.46	175.94	1243.07	1248.45	-11.77	-12.2041	-4.36195
1	208	Other	0	Other	0.39	4.48922	11.5108	175.94	176.33	1248.45	1252.84	-12.2041	-12.4628	-3.12865
1	209	Other	0	Other	0.86	9.40023	10.9305	176.33	177.19	1252.84	1261.93	-12.4628	-12.5079	-0.0859107
1	210	Other	0	Trans	0.59	5.95394	10.0914	177.19	177.78	1261.93	1267.81	-12.5079	-12.0881	3.82705
1	211	DP	1	Trans	0.83	7.60982	9.16846	177.78	178.61	1267.81	1275.26	-12.0881	-11.3388	5.71393
1	212	DP	1	DP	0.64	5.29595	8.27493	178.61	179.25	1275.26	1280.52	-11.3388	-10.7199	6.73212
1	213	DP	1	DP	0.8	6.05392	7.5674	179.25	180.05	1280.52	1286.55	-10.7199	-9.85242	8.22807
1	214	DP	1	DP	0.78	5.24564	6.72518	180.05	180.83	1286.55	1291.66	-9.85242	-8.99912	9.36364
1	215	DP	1	DP	0.71	4.16387	5.8646	180.83	181.54	1291.66	1295.61	-8.99912	-8.33215	9.65538
1	216	DP	1	Trans	0.61	3.06544	5.02531	181.54	182.15	1295.61	1298.8	-8.33215	-7.76966	9.75392
1	217	DIA	2	Trans	0.35	1.72681	4.93375	182.15	182.5	1298.8	1300.54	-7.76966	-7.47437	9.7611
1	218	DIA	2	DIA	0.33	1.57081	4.76004	182.5	182.83	1300.54	1302.17	-7.47437	-7.18719	9.71871
1	219	DIA	2	DIA	0.27	1.22732	4.54563	182.83	183.1	1302.17	1303.45	-7.18719	-6.96649	9.68413
1	220	DIA	2	DIA	0.34	1.54456	4.54282	183.1	183.44	1303.45	1305.04	-6.96649	-6.70144	9.66407
1	221	DIA	2	DIA	0.32	1.46638	4.58244	183.44	183.76	1305.04	1306.53	-6.70144	-6.45875	9.62996
1	222	DIA	2	DIA	0.33	1.50339	4.55572	183.76	184.09	1306.53	1308.02	-6.45875	-6.20437	9.56075
1	223	DIA	2	DIA	0.61	2.72491	4.46706	184.09	184.7	1308.02	1310.74	-6.20437	-5.72992	9.46421
1	224	DIA	2	DIA	0.64	2.88617	4.50963	184.7	185.34	1310.74	1313.65	-5.72992	-5.2618	9.47776
1	225	DIA	2	DIA	0.36	1.62249	4.50692	185.34	185.7	1313.65	1315.3	-5.2618	-5.00807	9.47756
1	226	DIA	2	DIA	0.29	1.27045	4.38088	185.7	185.99	1315.3	1316.58	-5.00807	-4.77805	9.47047
1	227	DIA	2	DIA	0.32	1.39411	4.35661	185.99	186.31	1316.58	1317.97	-4.77805	-4.52849	9.49706
1	228	DIA	2	DIA	0.32	1.3917	4.34908	186.31	186.63	1317.97	1319.36	-4.52849	-4.30058	9.54143
1	229	DIA	2	DIA	0.33	1.41254	4.28042	186.63	186.96	1319.36	1320.75	-4.30058	-4.07154	9.548
1	230	DIA	2	DIA	0.35	1.4582	4.16627	186.96	187.31	1320.75	1322.18	-4.07154	-3.83132	9.54507
1	231	DIA	2	DIA	0.3	1.25095	4.16984	187.31	187.61	1322.18	1323.41	-3.83132	-3.61921	9.50627
1	232	DIA	2	DIA	0.34	1.40285	4.12603	187.61	187.95	1323.41	1324.81	-3.61921	-3.38868	9.46078
1	233	DIA	2	DIA	0.36	1.44723	4.02009	187.95	188.31	1324.81	1326.31	-3.38868	-3.15857	9.38378
1	234	DIA	2	DIA	0.31	1.28737	4.15282	188.31	188.62	1326.31	1327.6	-3.15857	-2.91899	9.28277
1	235	DIA	2	DIA	0.33	1.34105	4.06378	188.62	188.95	1327.6	1328.95	-2.91899	-2.68884	9.22242
1	236	DIA	2	DIA	0.34	1.36966	4.02841	188.95	189.29	1328.95	1330.31	-2.68884	-2.48729	9.18716
1	237	DIA	2	DIA	0.34	1.34964	3.96952	189.29	189.63	1330.31	1331.67	-2.48729	-2.28688	9.15342
1	238	DIA	2	DIA	0.33	1.31569	3.98695	189.63	189.96	1331.67	1332.98	-2.28688	-2.07194	9.13193
1	239	DIA	2	DIA	0.32	1.29143	4.03572	189.96	190.28	1332.98	1334.26	-2.07194	-1.86545	9.14984
1	240	DIA	2	DIA	0.36	1.43851	3.99587	190.28	190.64	1334.26	1335.7	-1.86545	-1.63274	9.21286
1	241	DIA	2	DIA	0.31	1.23724	3.9911	190.64	190.95	1335.7	1336.94	-1.63274	-1.43274	9.32866
1	242	DIA	2	DIA	0.35	1.41766	4.05046	190.95	191.3	1336.94	1338.35	-1.43274	-1.19525	9.4475
1	243	DIA	2	DIA	0.37	1.44187	3.89695	191.3	191.67	1338.35	1339.83	-1.19525	-0.944624	9.57772
1	244	DIA	2	DIA	0.33	1.28219	3.88543	191.67	192	1339.83	1341.1	-0.944624	-0.723364	9.69591
1	245	DIA	2	DIA	0.36	1.32426	3.67849	192	192.36	1341.1	1342.42	-0.723364	-0.50311	9.80064
1	246	DIA	2	DIA	0.35	1.26266	3.6076	192.36	192.71	1342.42	1343.71	-0.50311	-0.281122	9.90247
1	247	DIA	2	DIA	0.36	1.29769	3.60469	192.71	193.07	1343.71	1345.04	-0.281122	-0.0364626	9.97417
1	248	DIA	2	DIA	0.32	1.15234	3.60107	193.07	193.39	1345.04	1346.23	-0.0364626	0.176327	10.0383
1	249	DIA	2	DIA	0.37	1.33697	3.61344	193.39	193.76	1346.23	1347.59	0.176327	0.419714	10.0767
1	250	DIA	2	DIA	0.35	1.26988	3.62824	193.76	194.11	1347.59	1348.84	0.419714	0.629606	10.0601
1	251	DIA	2	DIA	0.36	1.24993	3.47203	194.11	194.47	1348.84	1350.1	0.629606	0.874579	9.97811
1	252	DIA	2	DIA	0.36	1.3187	3.66305	194.47	194.83	1350.1	1351.36	0.874579	1.0936	9.80623
1	253	DIA	2	DIA	0.33	1.12976	3.42351	194.83	195.16	1351.36	1352.51	1.0936	1.29992	9.51734
1	254	DIA	2	DIA	0.37	1.32404	3.57847	195.16	195.53	1352.51	1353.8	1.29992	1.51763	9.08566
1	255	DIA	2	DIA	0.33	1.16453	3.52889	195.53	195.86	1353.8	1354.97	1.51763	1.71388	8.46103
1	256	DIA	2	DIA	0.34	1.28118	3.76816	195.86	196.2	1354.97	1356.33	1.71388	1.91418	7.66944
1	257	DIA	2	DIA	0.39	1.49057	3.82196	196.2	196.59	1356.33	1357.89	1.91418	2.11765	6.56736
1	258	DIA	2	DIA	0.34	1.37831	4.05384	196.59	196.93	1357.89	1359.33	2.11765	2.25008	5.42301
1	259	DIA	2	DIA	0.35	1.51919	4.34054	196.93	197.28	1359.33	1360.96	2.25008	2.34281	4.17158
1	260	DIA	2	DIA	0.41	1.92882	4.70444	197.28	197.69	1360.96	1362.87	2.34281	2.41326	2.9151
1	261	DIA	2	Trans	0.56	2.81244	5.02221	197.69	198.25	1362.87	1365.82	2.41326	2.47351	1.74237
1	262	DP	1	Trans	0.81	4.23499	5.22838	198.25	199.06	1365.82	1370.23	2.47351	2.54161	1.0436
1	263	DP	1	DP	0.77	4.0491	5.25857	199.06	199.83	1370.23	1374.42	2.54161	2.61696	0.967557
1	264	DP	1	DP	0.81	4.42997	5.4691	199.83	200.64	1374.42	1378.79	2.61696	2.68726	0.776527
1	265	DP	1	DP	0.98	5.59962	5.71389	200.64	201.62	1378.79	1384.45	2.68726	2.70287	0.308126
1	266	DP	1	DP	0.65	3.88051	5.97002	201.62	202.27	1384.45	1388.41	2.70287	2.71511	0.259126
1	267	DP	1	DP	0.81	4.95118	6.11256	202.27	203.08	1388.41	1393.45	2.71511	2.76391	0.417045
1	268	DP	1	DP	0.81	5.10405	6.30129	203.08	203.89	1393.45	1398.73	2.76391	2.79541	0.395466
1	269	DP	1	DP	0.81	5.16218	6.37306	203.89	204.7	1398.73	1403.83	2.79541	2.83448	0.444999
1	270	DP	1	Trans	0.86	5.55924	6.46424	204.7	205.56	1403.83	1409.53	2.83448	2.88371	0.401116
1	271	Other	0	Trans	0.83	5.45275	6.56958	205.56	206.39	1409.53	1415.1	2.88371	2.87229	-0.157574
1	272	Other	0	Other	0.78	5.01739	6.43255	206.39	207.17	1415.1	1420.39	2.87229	2.77191	-1.41384
1	273	Other	0	Other	0.56	3.86924	6.90935	207.17	207.73	1420.39	1424.22	2.77191	2.54419	-4.77977
1	274	Other	0	Other	0.82	6.18378	7.5412	207.73	208.55	1424.22	1430.85	2.54419	1.17987	-10.3738
1	275	Other	0	Other	0.72	6.16278	8.55942	208.55	209.27	1430.85	1436.86	1.17987	0.145426	-9.22716
1	276	Other	0	Other	0.74	6.12804	8.28113	209.27	210.01	1436.86	1443.06	0.145426	-0.0895596	-2.86639
1	277	Other	0	Trans	0.7	5.5009	7.85843	210.01	210.71	1443.06	1448.84	-0.0895596	-0.145456	-0.688535
1	278	DP	1	Trans	0.66	5.40816	8.19419	210.71	211.37	1448.84	1454.1	-0.145456	-0.201987	-0.548652
1	279	DP	1	DP	0.87	6.74293	7.7505	211.37	212.24	1454.1	1460.93	-0.201987	-0.235324	-0.343975
1	280	DP	1	DP	0.73	5.56653	7.62538	212.24	212.97	1460.93	1466.51	-0.235324	-0.273206	-0.356941
1	281	DP	1	DP	0.78	5.99056	7.6802	212.97	213.75	1466.51	1472.55	-0.273206	-0.319416	-0.423458
1	282	DP	1	DP	0.96	7.42707	7.73653	213.75	214.71	1472.55	1479.92	-0.319416	-0.370754	-0.389938
1	283	DP	1	DP	0.69	5.35875	7.76631	214.71	215.4	1479.92	1485.4	-0.370754	-0.399282	-0.318826
1	284	DP	1	DP	1	7.73913	7.73913	215.4	216.4	1485.4	1493.45	-0.399282	-0.480246	-0.576369
1	285	DP	1	DP	0.67	5.19416	7.75248	216.4	217.07	1493.45	1498.8	-0.480246	-0.557114	-0.715058
1	286	DP	1	DP	0.84	6.5685	7.81964	217.07	217.91	1498.8	1505.36	-0.557114	-0.584491	-0.272101
1	287	DP	1	DP	0.8	6.13075	7.66344	217.91	218.71	1505.36	1511.53	-0.584491	-0.589285	-0.12423
1	288	DP	1	DP	0.86	6.52527	7.58752	218.71	219.57	1511.53	1517.98	-0.589285	-0.641215	-0.401499
1	289	DP	1	DP	0.8	6.09659	7.62073	219.57	220.37	1517.98	1524.16	-0.641215	-0.677383	-0.297674
1	290	DP	1	DP	0.79	6.01142	7.6094	220.37	221.16	1524.16	1530.27	-0.677383	-0.660294	0.0689489
1	291	DP	1	DP	1	7.55078	7.55078	221.16	222.16	1530.27	1537.84	-0.660294	-0.65281	0.0785297
1	292	DP	1	DP	0.64	4.82521	7.5394	222.16	222.8	1537.84	1542.6	-0.65281	-0.642776	0.135332
1	293	DP	1	DP	0.78	5.75905	7.3834	222.8	223.58	1542.6	1548.33	-0.642776	-0.611352	0.346656
1	1	DP	1	DP	0.73	5.16684	7.07786	0.02	0.75	0.0708866	5.2456	-5.42402e-05	0.0195169	0.243359
1	2	DP	1	DP	1.08	7.26932	6.73085	0.75	1.83	5.2456	12.7084	0.0195169	0.0534352	0.278307
1	3	DP	1	DP	0.85	5.78449	6.80528	1.83	2.68	12.7084	18.4633	0.0534352	0.0906113	0.354744
1	4	DP	1	DP	0.86	5.76264	6.70075	2.68	3.54	18.4633	24.3748	0.0906113	0.133593	0.394208
1	5	DP	1	DP	0.67	4.58733	6.84676	3.54	4.21	24.3748	29.0533	0.133593	0.160174	0.331849
1	6	DP	1	DP	0.82	5.68538	6.93339	4.21	5.03	29.0533	34.8773	0.160174	0.188684	0.25409
1	7	DP	1	DP	0.86	6.15584	7.15795	5.03	5.89	34.8773	41.1184	0.188684	0.212281	0.295158
1	8	DP	1	DP	0.91	6.65208	7.30997	5.89	6.8	41.1184	47.7458	0.212281	0.293012	0.700536
1	9	DP	1	DP	0.89	6.56433	7.37565	6.8	7.69	47.7458	54.3503	0.293012	0.40904	0.97626
1	10	DP	1	DP	0.72	5.3295	7.40209	7.69	8.41	54.3503	59.686	0.40904	0.500228	0.899761
1	11	DP	1	DP	1.04	7.74643	7.44849	8.41	9.45	59.686	67.478	0.500228	0.573959	0.614601
1	12	DP	1	DP	0.87	6.55559	7.53516	9.45	10.32	67.478	73.9536	0.573959	0.654923	0.528457
1	13	DP	1	DP	0.87	6.75919	7.76918	10.32	11.19	73.9536	80.625	0.654923	0.568677	-0.717684
1	14	DP	1	DP	0.86	6.90174	8.02528	11.19	12.05	80.625	87.5073	0.568677	0.328976	-1.82615
1	15	DP	1	DP	0.87	7.30914	8.40131	12.05	12.92	87.5073	94.6903	0.328976	0.131681	-1.76581
1	16	DP	1	DP	0.85	7.44602	8.76002	12.92	13.77	94.6903	101.9	0.131681	-0.280067	-3.24678
1	17	DP	1	DP	0.84	7.49882	8.92717	13.77	14.61	101.9	109.317	-0.280067	-0.929596	-4.9429
1	18	DP	1	Trans	1.14	10.7631	9.44135	14.61	15.75	109.317	119.998	-0.929596	-2.03327	-5.88151
1	19	Other	0	Trans	9.26	85.5809	9.242	15.75	25.01	119.998	203.878	-2.03327	-4.85496	2.55838
1	20	DP	1	Trans	0.98	7.90833	8.06973	25.01	25.99	203.878	211.627	-4.85496	-4.951	-0.619863
1	21	DP	1	DP	0.98	7.86282	8.02329	25.99	26.97	211.627	219.389	-4.951	-5.13804	-1.59145
1	22	DP	1	DP	1.02	8.43447	8.26909	26.97	27.99	219.389	227.901	-5.13804	-5.86884	-4.78459
1	23	DP	1	DP	1.09	9.77169	8.96486	27.99	29.08	227.901	237.66	-5.86884	-6.99365	-6.5581
1	24	DP	1	Trans	1.02	9.80791	9.6156	29.08	30.1	237.66	247.611	-6.99365	-8.21382	-6.97794
1	25	Other	0	Trans	0.25	2.55234	10.2093	30.1	30.35	247.611	250.198	-8.21382	-8.55198	-7.28515
1	26	Other	0	Other	7.36	80.9753	11.0021	30.35	37.71	250.198	331.183	-8.55198	-13.5288	-2.41502
1	27	Other	0	Other	17.81	166.538	9.35084	37.71	55.52	331.183	497.101	-13.5288	-21.4761	-4.00589
1	28	Other	0	Other	0.49	4.26174	8.69744	55.52	56.01	497.101	501.435	-21.4761	-21.5296	-0.744717
1	29	Other	0	Trans	0.88	7.75394	8.81129	56.01	56.89	501.435	509.062	-21.5296	-21.5681	-0.184037
1	30	DP	1	Trans	0.92	7.69456	8.36365	56.89	57.81	509.062	516.575	-21.5681	-21.3159	1.84257
1	31	DP	1	DP	0.91	7.1264	7.83121	57.81	58.72	516.575	523.601	-21.3159	-20.8952	3.30195
1	32	DP	1	DP	0.92	6.89218	7.49151	58.72	59.64	523.601	530.315	-20.8952	-20.5127	3.30854
1	33	DP	1	DP	0.92	6.60936	7.18409	59.64	60.56	530.315	536.763	-20.5127	-20.138	3.30575
1	34	DP	1	DP	0.89	6.13122	6.88901	60.56	61.45	536.763	542.818	-20.138	-19.8056	3.18971
1	35	DP	1	DP	0.87	5.69703	6.54831	61.45	62.32	542.818	548.569	-19.8056	-19.4391	4.10791
1	36	DP	1	DP	1.02	6.54189	6.41362	62.32	63.34	548.569	554.954	-19.4391	-18.6613	6.76632
1	37	DP	1	DP	1.09	6.24751	5.73166	63.34	64.43	554.954	561.134	-18.6613	-17.7716	7.79697
1	38	DP	1	DP	0.78	3.89573	4.99453	64.43	65.21	561.134	565.077	-17.7716	-17.3186	6.89454
1	39	DP	1	DP	1.03	4.80785	4.66781	65.21	66.24	565.077	569.899	-17.3186	-16.7856	6.35624
1	40	DP	1	DP	0.86	3.88168	4.51358	66.24	67.1	569.899	573.799	-16.7856	-16.3562	6.08823
1	41	DP	1	DP	0.75	3.28622	4.38163	67.1	67.85	573.799	577.131	-16.3562	-16.0218	5.68781
1	42	DP	1	DP	0.88	3.75554	4.26766	67.85	68.73	577.131	580.961	-16.0218	-15.6769	5.40587
1	43	DP	1	DP	0.9	3.79869	4.22076	68.73	69.63	580.961	584.689	-15.6769	-15.3226	5.59392
1	44	DP	1	DP	0.9	3.85529	4.28366	69.63	70.53	584.689	588.526	-15.3226	-14.9004	6.16089
1	45	DP	1	DP	0.89	3.77005	4.23601	70.53	71.42	588.526	592.236	-14.9004	-14.4671	6.7069
1	46	DP	1	DP	0.89	3.68327	4.1385	71.42	72.31	592.236	595.912	-14.4671	-14.0102	7.06718
1	47	DP	1	DP	0.92	3.68649	4.00706	72.31	73.23	595.912	599.655	-14.0102	-13.528	7.56273
1	48	DP	1	Trans	0.78	2.91472	3.73681	73.23	74.01	599.655	602.69	-13.528	-13.086	8.05979
1	49	DIA	2	Trans	0.57	2.03986	3.57871	74.01	74.58	602.69	604.764	-13.086	-12.7705	8.13033
1	50	DIA	2	DIA	0.44	1.5358	3.49044	74.58	75.02	604.764	606.314	-12.7705	-12.5216	7.80402
1	51	DIA	2	DIA	0.46	1.61315	3.50686	75.02	75.48	606.314	607.88	-12.5216	-12.3125	7.24479
1	52	DIA	2	DIA	0.37	1.34734	3.64146	75.48	75.85	607.88	609.155	-12.3125	-12.1526	6.49391
1	53	DIA	2	DIA	0.49	1.76652	3.60515	75.85	76.34	609.155	610.906	-12.1526	-11.9679	5.5411
1	54	DIA	2	DIA	0.45	1.59739	3.54977	76.34	76.79	610.906	612.524	-11.9679	-11.8633	4.41543
1	55	DIA	2	DIA	0.49	1.69493	3.45904	76.79	77.28	612.524	614.304	-11.8633	-11.773	3.30566
1	56	DIA	2	DIA	0.46	1.69449	3.68368	77.28	77.74	614.304	615.996	-11.773	-11.7169	2.33593
1	57	DIA	2	DIA	0.5	1.93713	3.87426	77.74	78.24	615.996	618.032	-11.7169	-11.6758	1.54447
1	58	DIA	2	DIA	0.51	2.08236	4.08307	78.24	78.75	618.032	620.177	-11.6758	-11.653	1.03079
1	59	DIA	2	Trans	0.53	2.26638	4.2762	78.75	79.28	620.177	622.57	-11.653	-11.6373	0.953054
1	60	DP	1	Trans	0.67	3.12683	4.66691	79.28	79.95	622.57	625.692	-11.6373	-11.585	1.5069
1	61	DP	1	DP	0.97	4.7383	4.88485	79.95	80.92	625.692	630.477	-11.585	-11.3144	3.05305
1	62	DP	1	DP	1.07	5.1682	4.83009	80.92	81.99	630.477	635.629	-11.3144	-10.8816	4.71467
1	63	DP	1	DP	1.08	4.85071	4.4914	81.99	83.07	635.629	640.411	-10.8816	-10.4313	4.69618
1	64	DP	1	DP	1	4.29396	4.29396	83.07	84.07	640.411	644.667	-10.4313	-10.2102	2.82851
1	65	DP	1	DP	1.02	4.22499	4.14215	84.07	85.09	644.667	648.933	-10.2102	-10.2005	1.06288
1	66	DP	1	DP	1.03	4.69096	4.55433	85.09	86.12	648.933	653.671	-10.2005	-10.1155	1.12357
1	67	DP	1	DP	1.04	4.97549	4.78412	86.12	87.16	653.671	658.706	-10.1155	-9.88886	2.33538
1	68	DP	1	DP	1.08	5.20011	4.81491	87.16	88.24	658.706	663.937	-9.88886	-9.6251	3.0005
1	69	DP	1	DP	1.03	4.87243	4.73052	88.24	89.27	663.937	668.828	-9.6251	-9.30322	3.73316
1	70	DP	1	DP	0.84	3.8066	4.53167	89.27	90.11	668.828	672.67	-9.30322	-9.00224	4.45873
1	71	DP	1	DP	0.98	4.39454	4.48422	90.11	91.09	672.67	676.945	-9.00224	-8.63131	4.82317
1	72	DP	1	DP	0.94	4.09531	4.35671	91.09	92.03	676.945	681.11	-8.63131	-8.27045	5.08203
1	73	DP	1	DP	0.95	4.08131	4.29612	92.03	92.98	681.11	685.16	-8.27045	-7.88655	5.3525
1	74	DP	1	DP	1.06	4.45091	4.19897	92.98	94.04	685.16	689.585	-7.88655	-7.44211	5.84226
1	75	DP	1	Trans	0.45	1.76324	3.91831	94.04	94.49	689.585	691.368	-7.44211	-7.24979	6.28571
1	76	DIA	2	Trans	0.44	1.73686	3.94742	94.49	94.93	691.368	693.103	-7.24979	-7.04767	6.54255
1	77	DIA	2	DIA	0.47	1.87482	3.98898	94.93	95.4	693.103	694.938	-7.04767	-6.83217	6.73592
1	78	DIA	2	DIA	0.44	1.73576	3.9449	95.4	95.84	694.938	696.654	-6.83217	-6.60394	6.75595
1	79	DIA	2	DIA	0.5	1.93596	3.87191	95.84	96.34	696.654	698.601	-6.60394	-6.36217	6.62012
1	80	DIA	2	DIA	0.43	1.66061	3.86189	96.34	96.77	698.601	700.281	-6.36217	-6.17035	6.36368
1	81	DIA	2	DIA	0.5	1.93048	3.86095	96.77	97.27	700.281	702.319	-6.17035	-5.9661	6.12313
1	82	DIA	2	DIA	0.41	1.67267	4.07967	97.27	97.68	702.319	704.001	-5.9661	-5.81314	6.0063
1	83	DIA	2	DIA	0.48	1.96835	4.10074	97.68	98.16	704.001	706.081	-5.81314	-5.61478	6.04761
1	84	DIA	2	DIA	0.4	1.68811	4.22026	98.16	98.56	706.081	707.845	-5.61478	-5.4112	6.22618
1	85	DIA	2	DIA	0.5	2.07455	4.1491	98.56	99.06	707.845	709.975	-5.4112	-5.14874	6.50054
1	86	DIA	2	DIA	0.42	1.79076	4.2637	99.06	99.48	709.975	711.723	-5.14874	-4.94673	6.74727
1	87	DIA	2	DIA	0.48	2.0183	4.2048	99.48	99.96	711.723	713.706	-4.94673	-4.70338	6.88546
1	88	DIA	2	DIA	0.44	1.82914	4.15714	99.96	100.4	713.706	715.501	-4.70338	-4.48825	7.07121
1	89	DIA	2	DIA	0.51	2.06791	4.05473	100.4	100.91	715.501	717.56	-4.48825	-4.23823	7.44577
1	90	DIA	2	DIA	0.46	1.83173	3.98203	100.91	101.37	717.56	719.362	-4.23823	-4.00638	8.04952
1	91	DIA	2	DIA	0.45	1.77801	3.95114	101.37	101.82	719.362	721.119	-4.00638	-3.73403	8.76591
1	92	DIA	2	DIA	0.38	1.44546	3.80384	101.82	102.2	721.119	722.588	-3.73403	-3.49364	9.51913
1	93	DIA	2	DIA	0.38	1.39786	3.67859	102.2	102.58	722.588	724.055	-3.49364	-3.21594	10.2417
1	94	DIA	2	DIA	0.39	1.48945	3.81911	102.58	102.97	724.055	725.519	-3.21594	-2.92668	10.9244
1	95	DIA	2	DIA	0.35	1.31072	3.74492	102.97	103.32	725.519	726.786	-2.92668	-2.67037	11.4182
1	96	DIA	2	DIA	0.4	1.43437	3.58593	103.32	103.72	726.786	728.234	-2.67037	-2.34722	11.7719
1	97	DIA	2	DIA	0.36	1.25632	3.48979	103.72	104.08	728.234	729.485	-2.34722	-2.07282	11.9655
1	98	DIA	2	DIA	0.4	1.37994	3.44984	104.08	104.48	729.485	730.86	-2.07282	-1.75669	12.0289
1	99	DIA	2	DIA	0.4	1.29816	3.24539	104.48	104.88	730.86	732.223	-1.75669	-1.46924	11.9811
1	100	DIA	2	DIA	0.37	1.22202	3.30277	104.88	105.25	732.223	733.451	-1.46924	-1.21021	11.7866
1	101	DIA	2	DIA	0.45	1.39912	3.10916	105.25	105.7	733.451	734.94	-1.21021	-0.903883	11.3536
1	102	DIA	2	DIA	0.38	1.14303	3.00796	105.7	106.08	734.94	736.107	-0.903883	-0.669923	10.7375
1	103	DIA	2	DIA	0.43	1.29088	3.00205	106.08	106.51	736.107	737.391	-0.669923	-0.431628	9.85029
1	104	DIA	2	DIA	0.44	1.27701	2.90229	106.51	106.95	737.391	738.69	-0.431628	-0.155169	8.66635
1	105	DIA	2	DIA	0.38	1.13175	2.9783	106.95	107.33	738.69	739.789	-0.155169	-0.0124571	7.30196
1	106	DIA	2	DIA	0.38	1.12304	2.95537	107.33	107.71	739.789	740.894	-0.0124571	0.11313	5.8275
1	107	DIA	2	DIA	0.42	1.23994	2.95223	107.71	108.13	740.894	742.249	0.11313	0.252798	4.02173
1	108	DIA	2	DIA	0.36	1.16198	3.22773	108.13	108.49	742.249	743.451	0.252798	0.276171	1.97931
1	109	DIA	2	Trans	0.4	1.37558	3.43896	108.49	108.89	743.451	744.882	0.276171	0.241528	0.0235109
1	110	DP	1	Trans	0.76	3.29117	4.33049	108.89	109.65	744.882	748.084	0.241528	-0.00432865	-3.12424
1	111	DP	1	DP	0.72	3.64619	5.06416	109.65	110.37	748.084	752.019	-0.00432865	-0.462401	-6.11405
1	112	DP	1	DP	0.75	4.68721	6.24961	110.37	111.12	752.019	756.77	-0.462401	-1.13478	-7.95938
1	113	DP	1	DP	1.04	7.73114	7.43379	111.12	112.16	756.77	764.599	-1.13478	-2.43292	-9.15278
1	114	DP	1	Trans	0.83	7.05524	8.50029	112.16	112.99	764.599	771.736	-2.43292	-3.4078	-7.91145
1	115	Other	0	Trans	0.28	2.57008	9.17886	112.99	113.27	771.736	774.353	-3.4078	-3.72394	-6.58131
1	116	Other	0	Trans	4.15	38.4141	9.2564	113.27	117.42	774.353	812.084	-3.72394	-4.44159	-0.428755
1	117	DP	1	Trans	1.06	8.45521	7.97662	117.42	118.48	812.084	820.452	-4.44159	-4.3642	0.417124
1	118	DP	1	DP	1.18	9.11423	7.72392	118.48	119.66	820.452	829.666	-4.3642	-4.89986	-3.26184
1	119	DP	1	Trans	1.05	8.24047	7.84807	119.66	120.71	829.666	838.155	-4.89986	-5.70685	-5.35729
1	120	Other	0	Trans	6.08	53.2297	8.75488	120.71	126.79	838.155	890.891	-5.70685	-7.64894	-2.24585
1	121	DP	1	Trans	0.84	6.35598	7.56665	126.79	127.63	890.891	897.126	-7.64894	-7.52781	1.19467
1	122	DP	1	DP	0.92	6.80466	7.39637	127.63	128.55	897.126	903.909	-7.52781	-7.41987	0.77346
1	123	DP	1	DP	1.03	7.58019	7.3594	128.55	129.58	903.909	911.503	-7.41987	-7.40335	0.235515
1	124	DP	1	DP	0.92	6.81671	7.40946	129.58	130.5	911.503	918.208	-7.40335	-7.32709	0.657201
1	125	DP	1	DP	0.97	6.92531	7.1395	130.5	131.47	918.208	925.027	-7.32709	-7.1397	1.62496
1	126	DP	1	DP	0.94	6.41507	6.82454	131.47	132.41	925.027	931.385	-7.1397	-6.8234	2.90081
1	127	DP	1	DP	1.01	6.39565	6.33233	132.41	133.42	931.385	937.866	-6.8234	-6.34321	4.17804
1	128	DP	1	DP	1	5.97578	5.97578	133.42	134.42	937.866	943.754	-6.34321	-5.85232	4.88345
1	129	DP	1	DP	0.94	5.01587	5.33603	134.42	135.36	943.754	948.888	-5.85232	-5.31836	5.95824
1	130	DP	1	DP	0.63	3.11857	4.95012	135.36	135.99	948.888	952.099	-5.31836	-4.91355	7.09142
1	131	DP	1	Trans	1.02	4.75916	4.66585	135.99	137.01	952.099	956.66	-4.91355	-4.2764	8.06801
1	132	DIA	2	Trans	0.72	2.90355	4.03271	137.01	137.73	956.66	959.67	-4.2764	-3.79351	8.74363
1	133	DIA	2	DIA	0.39	1.57894	4.04855	137.73	138.12	959.67	961.249	-3.79351	-3.54262	9.00258
1	134	DIA	2	DIA	0.36	1.46775	4.07707	138.12	138.48	961.249	962.698	-3.54262	-3.30879	9.05671
1	135	DIA	2	DIA	0.36	1.44951	4.02641	138.48	138.84	962.698	964.152	-3.30879	-3.07394	9.0626
1	136	DIA	2	DIA	0.39	1.60246	4.10886	138.84	139.23	964.152	965.745	-3.07394	-2.81828	9.03119
1	137	DIA	2	DIA	0.33	1.33228	4.03721	139.23	139.56	965.745	967.094	-2.81828	-2.60432	8.97994
1	138	DIA	2	DIA	0.39	1.59573	4.09163	139.56	139.95	967.094	968.707	-2.60432	-2.35425	8.91203
1	139	DIA	2	DIA	0.36	1.51928	4.22022	139.95	140.31	968.707	970.223	-2.35425	-2.1152	8.82065
1	140	DIA	2	DIA	0.33	1.34941	4.08914	140.31	140.64	970.223	971.612	-2.1152	-1.90323	8.72552
1	141	DIA	2	DIA	0.35	1.48992	4.25693	140.64	140.99	971.612	973.05	-1.90323	-1.68294	8.62953
1	142	DIA	2	DIA	0.4	1.60118	4.00294	140.99	141.39	973.05	974.658	-1.68294	-1.44565	8.49425
1	143	DIA	2	DIA	0.35	1.43256	4.09303	141.39	141.74	974.658	976.066	-1.44565	-1.23172	8.30639
1	144	DIA	2	DIA	0.37	1.52677	4.12641	141.74	142.11	976.066	977.587	-1.23172	-1.00709	8.07096
1	145	DIA	2	DIA	0.38	1.57389	4.14181	142.11	142.49	977.587	979.157	-1.00709	-0.791658	7.76444
1	146	DIA	2	DIA	0.38	1.54138	4.05625	142.49	142.87	979.157	980.734	-0.791658	-0.581664	7.38436
1	147	DIA	2	DIA	0.49	2.09243	4.27027	142.87	143.36	980.734	982.8	-0.581664	-0.3293	6.87918
1	148	DIA	2	DIA	0.43	1.84907	4.30017	143.36	143.79	982.8	984.621	-0.3293	-0.133715	6.35374
1	149	DIA	2	Trans	0.49	2.12196	4.33054	143.79	144.28	984.621	986.833	-0.133715	0.0838479	5.89644
1	150	DP	1	Trans	0.7	3.11951	4.45644	144.28	144.98	986.833	989.986	0.0838479	0.376118	5.48882
1	151	DP	1	DP	0.74	3.14206	4.24602	144.98	145.72	989.986	993.246	0.376118	0.677693	5.23033
1	152	DP	1	DP	1.05	4.60943	4.38994	145.72	146.77	993.246	997.816	0.677693	1.07642	4.74377
1	153	DP	1	DP	0.81	3.65301	4.50989	146.77	147.58	997.816	1001.39	1.07642	1.31679	3.61003
1	154	DP	1	DP	0.91	4.32287	4.75041	147.58	148.49	1001.39	1005.73	1.31679	1.46594	2.1275
1	155	DP	1	DP	0.79	4.07137	5.15363	148.49	149.28	1005.73	1009.79	1.46594	1.50786	0.851269
1	156	DP	1	DP	0.98	5.47217	5.58385	149.28	150.26	1009.79	1015.18	1.50786	1.52623	0.216008
1	157	DP	1	DP	1.07	6.20339	5.79756	150.26	151.33	1015.18	1021.37	1.52623	1.51594	0.00419958
1	158	DP	1	DP	0.82	4.79107	5.84276	151.33	152.15	1021.37	1026.23	1.51594	1.53807	0.185407
1	159	DP	1	DP	1.07	6.40855	5.98929	152.15	153.22	1026.23	1032.62	1.53807	1.5636	0.197326
1	160	DP	1	DP	1.19	7.37917	6.20099	153.22	154.41	1032.62	1039.85	1.5636	1.55585	-0.034036
1	161	DP	1	DP	1.2	7.45157	6.20964	154.41	155.61	1039.85	1047.32	1.55585	1.55469	0.0543507
1	162	DP	1	DP	1.12	6.87057	6.13444	155.61	156.73	1047.32	1054.3	1.55469	1.64271	0.442877
1	163	DP	1	DP	1.07	6.52917	6.10203	156.73	157.8	1054.3	1061.06	1.64271	1.40237	-2.14127
1	164	DP	1	DP	1.09	7.45175	6.83646	157.8	158.89	1061.06	1068.59	1.40237	0.612472	-5.67875
1	165	DP	1	Trans	1.05	7.96171	7.58258	158.89	159.94	1068.59	1076.58	0.612472	-0.181668	-5.49669
1	166	Other	0	Trans	0.56	4.42886	7.90868	159.94	160.5	1076.58	1080.9	-0.181668	-0.397954	-2.94225
1	167	Other	0	Trans	0.96	7.39015	7.69808	160.5	161.46	1080.9	1088.21	-0.397954	-0.40999	-0.204219
1	168	DP	1	Trans	0.69	5.25048	7.60939	161.46	162.15	1088.21	1093.27	-0.40999	-0.271681	1.11213
1	169	DP	1	DP	0.83	5.89448	7.10178	162.15	162.98	1093.27	1099.08	-0.271681	-0.245919	0.214508
1	170	DP	1	DP	0.79	5.626	7.12152	162.98	163.77	1099.08	1104.58	-0.245919	-0.372762	-1.04627
1	171	DP	1	DP	0.93	6.74664	7.25445	163.77	164.7	1104.58	1111.28	-0.372762	-0.472026	-0.877984
1	172	DP	1	DP	0.91	6.74754	7.41488	164.7	165.61	1111.28	1117.94	-0.472026	-0.54445	-0.67731
1	173	DP	1	DP	0.93	6.87667	7.39427	165.61	166.54	1117.94	1124.78	-0.54445	-0.680439	-1.14971
1	174	DP	1	DP	1	7.3154	7.3154	166.54	167.54	1124.78	1132.04	-0.680439	-0.929872	-2.13483
1	175	DP	1	DP	0.96	7.05964	7.35379	167.54	168.5	1132.04	1139.07	-0.929872	-1.48208	-4.35484
1	176	DP	1	Trans	0.88	6.78753	7.7131	168.5	169.38	1139.07	1146.18	-1.48208	-2.2624	-6.20013
1	177	Other	0	Trans	6.2	64.848	10.4593	169.38	175.58	1146.18	1211.36	-2.2624	-8.94928	-7.50266
1	178	Other	0	Other	1.26	14.0146	11.1227	175.58	176.84	1211.36	1225.4	-8.94928	-10.137	-4.88727
1	179	Other	0	Other	1.41	15.8778	11.2609	176.84	178.25	1225.4	1240.98	-10.137	-11.5993	-5.29846
1	180	Other	0	Other	1.2	13.4539	11.2116	178.25	179.45	1240.98	1254.25	-11.5993	-12.5046	-4.03799
1	181	Other	0	Other	1.03	11.1687	10.8434	179.45	180.48	1254.25	1265.02	-12.5046	-12.3136	1.07839
1	182	Other	0	Trans	0.44	4.28707	9.74335	180.48	180.92	1265.02	1269.36	-12.3136	-11.9382	4.7251
1	183	DP	1	Trans	0.65	6.00006	9.23087	180.92	181.57	1269.36	1275.07	-11.9382	-11.3607	5.83117
1	184	DP	1	DP	0.93	7.57921	8.14969	181.57	182.5	1275.07	1282.34	-11.3607	-10.4925	6.94124
1	185	DP	1	DP	0.82	5.65139	6.89194	182.5	183.32	1282.34	1287.88	-10.4925	-9.63122	8.6457
1	186	DP	1	DP	0.91	5.14445	5.65324	183.32	184.23	1287.88	1292.9	-9.63122	-8.7839	9.51978
1	187	DP	1	Trans	0.63	2.73856	4.34693	184.23	184.86	1292.9	1295.81	-8.7839	-8.29744	9.67975
1	188	DIA	2	Trans	0.36	1.57267	4.36851	184.86	185.22	1295.81	1297.3	-8.29744	-8.03082	9.7354
1	189	DIA	2	DIA	0.41	1.65342	4.03272	185.22	185.63	1297.3	1299	-8.03082	-7.73368	9.77261
1	190	DIA	2	DIA	0.35	1.34054	3.83012	185.63	185.98	1299	1300.43	-7.73368	-7.49482	9.75979
1	191	DIA	2	DIA	0.36	1.42607	3.96131	185.98	186.34	1300.43	1301.86	-7.49482	-7.24064	9.72543
1	192	DIA	2	DIA	0.45	1.74668	3.8815	186.34	186.79	1301.86	1303.65	-7.24064	-6.92971	9.68541
1	193	DIA	2	DIA	0.39	1.50671	3.86335	186.79	187.18	1303.65	1305.15	-6.92971	-6.68311	9.66133
1	194	DIA	2	DIA	0.31	1.19094	3.84174	187.18	187.49	1305.15	1306.35	-6.68311	-6.48792	9.63066
1	195	DIA	2	DIA	0.42	1.6231	3.86453	187.49	187.91	1306.35	1308.01	-6.48792	-6.20653	9.57005
1	196	DIA	2	DIA	0.37	1.45674	3.93713	187.91	188.28	1308.01	1309.59	-6.20653	-5.93449	9.47417
1	197	DIA	2	DIA	0.37	1.52084	4.11037	188.28	188.65	1309.59	1311.17	-5.93449	-5.66018	9.46551
1	198	DIA	2	DIA	0.34	1.43094	4.20865	188.65	188.99	1311.17	1312.6	-5.66018	-5.43399	9.47434
1	199	DIA	2	DIA	0.36	1.48907	4.1363	188.99	189.35	1312.6	1314.09	-5.43399	-5.1934	9.48831
1	200	DIA	2	DIA	0.35	1.45325	4.15214	189.35	189.7	1314.09	1315.55	-5.1934	-4.96834	9.47296
1	201	DIA	2	DIA	0.34	1.46467	4.30785	189.7	190.04	1315.55	1317	-4.96834	-4.70253	9.47356
1	202	DIA	2	DIA	0.37	1.6009	4.32677	190.04	190.41	1317	1318.62	-4.70253	-4.4278	9.51585
1	203	DIA	2	DIA	0.33	1.44585	4.38137	190.41	190.74	1318.62	1320.06	-4.4278	-4.18335	9.54737
1	204	DIA	2	DIA	0.37	1.59143	4.30117	190.74	191.11	1320.06	1321.68	-4.18335	-3.91981	9.54829
1	205	DIA	2	DIA	0.29	1.27089	4.38239	191.11	191.4	1321.68	1322.95	-3.91981	-3.69865	9.5253
1	206	DIA	2	DIA	0.39	1.63366	4.18887	191.4	191.79	1322.95	1324.66	-3.69865	-3.41226	9.47101
1	207	DIA	2	DIA	0.37	1.55276	4.19664	191.79	192.16	1324.66	1326.28	-3.41226	-3.16532	9.38902
1	208	DIA	2	DIA	0.35	1.48032	4.22948	192.16	192.51	1326.28	1327.8	-3.16532	-2.88164	9.27691
1	209	DIA	2	DIA	0.36	1.53628	4.26744	192.51	192.87	1327.8	1329.37	-2.88164	-2.6296	9.21326
1	210	DIA	2	DIA	0.34	1.42679	4.19644	192.87	193.21	1329.37	1330.82	-2.6296	-2.40736	9.17606
1	211	DIA	2	DIA	0.37	1.55123	4.19253	193.21	193.58	1330.82	1332.4	-2.40736	-2.16927	9.13774
1	212	DIA	2	DIA	0.35	1.46783	4.19379	193.58	193.93	1332.4	1333.88	-2.16927	-1.9271	9.13888
1	213	DIA	2	DIA	0.32	1.36787	4.2746	193.93	194.25	1333.88	1335.19	-1.9271	-1.71312	9.18749
1	214	DIA	2	DIA	0.41	1.62736	3.96918	194.25	194.66	1335.19	1336.88	-1.71312	-1.44421	9.30222
1	215	DIA	2	DIA	0.38	1.5375	4.04604	194.66	195.04	1336.88	1338.41	-1.44421	-1.18523	9.4462
1	216	DIA	2	DIA	0.36	1.48509	4.12526	195.04	195.4	1338.41	1339.85	-1.18523	-0.942256	9.57922
1	217	DIA	2	DIA	0.33	1.32424	4.01286	195.4	195.73	1339.85	1341.17	-0.942256	-0.711615	9.69827
1	218	DIA	2	DIA	0.38	1.49913	3.94508	195.73	196.11	1341.17	1342.67	-0.711615	-0.4588	9.81368
1	219	DIA	2	DIA	0.35	1.35595	3.87414	196.11	196.46	1342.67	1344.04	-0.4588	-0.220537	9.91935
1	220	DIA	2	DIA	0.4	1.56701	3.91753	196.46	196.86	1344.04	1345.62	-0.220537	0.0722105	9.99853
1	221	DIA	2	DIA	0.38	1.47616	3.88462	196.86	197.24	1345.62	1347.1	0.0722105	0.330282	10.0651
1	222	DIA	2	DIA	0.38	1.42979	3.7626	197.24	197.62	1347.1	1348.58	0.330282	0.587297	10.0726
1	223	DIA	2	DIA	0.35	1.35862	3.88177	197.62	197.97	1348.58	1349.91	0.587297	0.84035	9.99589
1	224	DIA	2	DIA	0.38	1.44971	3.81502	197.97	198.35	1349.91	1351.32	0.84035	1.08613	9.82954
1	225	DIA	2	DIA	0.39	1.49398	3.83071	198.35	198.74	1351.32	1352.77	1.08613	1.34078	9.48627
1	226	DIA	2	DIA	0.38	1.39922	3.68216	198.74	199.12	1352.77	1354.21	1.34078	1.59096	8.93601
1	227	DIA	2	DIA	0.37	1.39001	3.75678	199.12	199.49	1354.21	1355.63	1.59096	1.81163	8.1401
1	228	DIA	2	DIA	0.38	1.47828	3.8902	199.49	199.87	1355.63	1357.13	1.81163	2.02564	7.15538
1	229	DIA	2	DIA	0.4	1.67376	4.18441	199.87	200.27	1357.13	1358.92	2.02564	2.21707	5.8565
1	230	DIA	2	DIA	0.39	1.74256	4.46809	200.27	200.66	1358.92	1360.67	2.21707	2.32976	4.4385
1	231	DIA	2	DIA	0.46	2.22	4.82609	200.66	201.12	1360.67	1362.87	2.32976	2.41309	3.04595
1	232	DIA	2	Trans	0.49	2.36833	4.83332	201.12	201.61	1362.87	1365.28	2.41309	2.4641	1.81046
1	233	DP	1	Trans	0.72	3.80945	5.2909	201.61	202.33	1365.28	1369.04	2.4641	2.52422	1.1236
1	234	DP	1	DP	0.92	4.97212	5.40448	202.33	203.25	1369.04	1374.07	2.52422	2.61149	0.973533
1	235	DP	1	DP	1.03	5.65558	5.49085	203.25	204.28	1374.07	1379.88	2.61149	2.69654	0.745307
1	236	DP	1	DP	0.75	4.17688	5.56918	204.28	205.03	1379.88	1384.19	2.69654	2.70243	0.277403
1	237	DP	1	DP	0.99	5.80019	5.85878	205.03	206.02	1384.19	1390.05	2.70243	2.73301	0.287477
1	238	DP	1	DP	1	5.88898	5.88898	206.02	207.02	1390.05	1395.89	2.73301	2.77852	0.432779
1	239	DP	1	DP	0.97	5.79448	5.9737	207.02	207.99	1395.89	1401.7	2.77852	2.8157	0.399075
1	240	DP	1	DP	1.23	7.42253	6.03458	207.99	209.22	1401.7	1409.11	2.8157	2.88164	0.443653
1	241	DP	1	Trans	1.05	6.27914	5.98013	209.22	210.27	1409.11	1415.45	2.88164	2.86898	-0.147756
1	242	Other	0	Trans	0.81	4.87151	6.0142	210.27	211.08	1415.45	1420.55	2.86898	2.76656	-1.50746
1	243	Other	0	Other	1.47	10.3891	7.0674	211.08	212.55	1420.55	1431.26	2.76656	1.08366	-8.45262
1	244	Other	0	Other	0.4	3.3438	8.35951	212.55	212.95	1431.26	1434.52	1.08366	0.413989	-10.1898
1	245	Other	0	Trans	0.41	3.42667	8.35774	212.95	213.36	1434.52	1438	0.413989	0.0578578	-6.50476
1	246	DP	1	Trans	0.78	6.66867	8.54957	213.36	214.14	1438	1444.67	0.0578578	-0.105958	-2.03785
1	247	DP	1	DP	0.93	7.85079	8.44171	214.14	215.07	1444.67	1452.68	-0.105958	-0.187216	-0.585217
1	248	DP	1	DP	0.99	8.19852	8.28133	215.07	216.06	1452.68	1461.02	-0.187216	-0.235849	-0.362099
1	249	DP	1	DP	0.91	7.44859	8.18526	216.06	216.97	1461.02	1468.43	-0.235849	-0.289851	-0.380116
1	250	DP	1	DP	0.99	8.04297	8.12421	216.97	217.96	1468.43	1476.59	-0.289851	-0.344903	-0.406616
1	251	DP	1	DP	1	8.06168	8.06168	217.96	218.96	1476.59	1484.78	-0.344903	-0.396957	-0.347692
1	252	DP	1	DP	1.07	8.50897	7.95231	218.96	220.03	1484.78	1493.45	-0.396957	-0.48025	-0.556929
1	253	DP	1	DP	0.79	6.3151	7.9938	220.03	220.82	1493.45	1500.02	-0.48025	-0.565805	-0.684667
1	254	DP	1	DP	1.07	8.54191	7.98309	220.82	221.89	1500.02	1508.64	-0.565805	-0.582744	-0.148395
1	255	DP	1	DP	0.8	6.24325	7.80406	221.89	222.69	1508.64	1515.05	-0.582744	-0.611452	-0.263829
1	256	DP	1	DP	1.12	8.84112	7.89386	222.69	223.81	1515.05	1523.98	-0.611452	-0.677363	-0.386372
1	257	DP	1	DP	0.9	7.11379	7.90422	223.81	224.71	1523.98	1531.12	-0.677363	-0.659177	0.0767892
1	258	DP	1	DP	0.92	7.18543	7.81025	224.71	225.63	1531.12	1538.33	-0.659177	-0.65223	0.0753835
1	259	DP	1	DP	0.93	7.1203	7.65624	225.63	226.56	1538.33	1545.49	-0.65223	-0.633608	0.188165
1	1	DP	1	DP	0.45	3.79764	8.43919	0.02	0.47	0.0810162	3.72672	-6.19911e-05	0.0123745	0.238903
1	2	DP	1	DP	0.89	7.23551	8.12979	0.47	1.36	3.72672	10.9338	0.0123745	0.0472709	0.273845
1	3	DP	1	DP	0.92	7.36894	8.00972	1.36	2.28	10.9338	18.2544	0.0472709	0.0891945	0.334738
1	4	DP	1	DP	0.94	7.40321	7.87576	2.28	3.22	18.2544	25.437	0.0891945	0.138817	0.390799
1	5	DP	1	DP	0.96	7.47936	7.791	3.22	4.18	25.437	32.7088	0.138817	0.176194	0.299672
1	6	DP	1	DP	0.98	7.52528	7.67886	4.18	5.16	32.7088	40.1938	0.176194	0.204384	0.253407
1	7	DP	1	DP	1.01	7.64596	7.57026	5.16	6.17	40.1938	47.7101	0.204384	0.292289	0.672863
1	8	DP	1	DP	0.98	7.22645	7.37393	6.17	7.15	47.7101	54.796	0.292289	0.416428	0.977937
1	9	DP	1	DP	0.98	7.01989	7.16315	7.15	8.13	54.796	61.5949	0.416428	0.522792	0.841563
1	10	DP	1	DP	0.96	6.72388	7.00404	8.13	9.09	61.5949	68.0946	0.522792	0.581606	0.605981
1	11	DP	1	DP	0.9	6.29247	6.99163	9.09	9.99	68.0946	74.2247	0.581606	0.65635	0.494217
1	12	DP	1	DP	0.95	6.94433	7.30982	9.99	10.94	74.2247	80.941	0.65635	0.55873	-0.802338
1	13	DP	1	DP	0.95	7.00472	7.37339	10.94	11.89	80.941	87.8756	0.55873	0.318178	-1.84407
1	14	DP	1	DP	0.91	6.84689	7.52406	11.89	12.8	87.8756	94.7139	0.318178	0.13074	-1.78546
1	15	DP	1	DP	1.07	8.19484	7.65873	12.8	13.87	94.7139	102.913	0.13074	-0.361917	-3.3823
1	16	DP	1	DP	0.87	7.01156	8.05927	13.87	14.74	102.913	109.956	-0.361917	-0.991065	-5.0715
1	17	DP	1	DP	0.94	8.18615	8.70868	14.74	15.68	109.956	118.085	-0.991065	-1.82836	-5.84878
1	18	DP	1	Trans	0.92	8.59816	9.34583	15.68	16.6	118.085	126.797	-1.82836	-2.70358	-5.71626
1	19	Other	0	Trans	3.38	33.4988	9.91089	16.6	19.98	126.797	159.469	-2.70358	-3.35655	-2.67118
1	20	DP	1	Trans	0.86	6.78476	7.88925	19.98	20.84	159.469	165.993	-3.35655	-2.55333	5.71023
1	21	DP	1	DP	0.85	6.18047	7.27114	20.84	21.69	165.993	172.265	-2.55333	-3.04185	-3.43261
1	22	DP	1	DP	0.97	8.22499	8.47938	21.69	22.66	172.265	180.564	-3.04185	-4.19737	-7.65123
1	23	DP	1	DP	0.94	8.72927	9.28645	22.66	23.6	180.564	189.32	-4.19737	-4.80226	-3.96117
1	24	DP	1	DP	1.07	9.94246	9.29201	23.6	24.67	189.32	198.976	-4.80226	-4.87761	-0.506837
1	25	DP	1	DP	1.01	8.9264	8.83802	24.67	25.68	198.976	207.653	-4.87761	-4.88992	-0.115258
1	26	DP	1	DP	1.02	8.84243	8.66905	25.68	26.7	207.653	216.399	-4.88992	-5.02309	-0.966704
1	27	DP	1	DP	1.03	8.83739	8.57999	26.7	27.73	216.399	225.094	-5.02309	-5.57264	-3.57059
1	28	DP	1	DP	1.02	9.25607	9.07457	27.73	28.75	225.094	234.371	-5.57264	-6.61656	-6.33005
1	29	DP	1	Trans	0.91	8.80661	9.67759	28.75	29.66	234.371	243.298	-6.61656	-7.66812	-6.75613
1	30	Other	0	Trans	11.72	124.684	10.6385	29.66	41.38	243.298	367.44	-7.66812	-14.5667	-2.17637
1	31	DP	1	Trans	1	9.06539	9.06539	41.38	42.38	367.44	376.457	-14.5667	-15.0132	-2.83231
1	32	DP	1	DP	0.94	8.71825	9.27474	42.38	43.32	376.457	385.183	-15.0132	-15.441	-2.75337
1	33	DP	1	Trans	0.85	8.17255	9.61476	43.32	44.17	385.183	393.356	-15.441	-15.7706	-2.38833
1	34	Other	0	Trans	10.82	107.235	9.91083	44.17	54.99	393.356	500.259	-15.7706	-21.5155	-3.35528
1	35	Other	0	Trans	1.29	11.5846	8.98029	54.99	56.28	500.259	511.495	-21.5155	-21.5334	-0.0395798
1	36	DP	1	Trans	0.62	5.27944	8.51522	56.28	56.9	511.495	516.52	-21.5334	-21.3188	2.23592
1	37	DP	1	DP	0.82	6.59377	8.04118	56.9	57.72	516.52	522.845	-21.3188	-20.9426	3.26652
1	38	DP	1	DP	0.83	6.53337	7.87153	57.72	58.55	522.845	529.085	-20.9426	-20.5863	3.31754
1	39	DP	1	DP	0.85	6.34587	7.46573	58.55	59.4	529.085	535.077	-20.5863	-20.2392	3.30847
1	40	DP	1	DP	0.8	5.78436	7.23045	59.4	60.2	535.077	540.53	-20.2392	-19.9303	3.21864
1	41	DP	1	DP	0.84	5.84883	6.96289	60.2	61.04	540.53	546.131	-19.9303	-19.6228	3.47787
1	42	DP	1	DP	0.79	5.34737	6.76883	61.04	61.83	546.131	551.27	-19.6228	-19.1532	5.32732
1	43	DP	1	DP	0.8	5.15869	6.44837	61.83	62.63	551.27	556.249	-19.1532	-18.4651	7.4548
1	44	DP	1	DP	0.76	4.54658	5.98234	62.63	63.39	556.249	560.43	-18.4651	-17.8612	7.77724
1	45	DP	1	DP	0.72	4.01924	5.58228	63.39	64.11	560.43	564.236	-17.8612	-17.4092	7.06659
1	46	DP	1	DP	0.75	3.84193	5.12257	64.11	64.86	564.236	568.077	-17.4092	-16.9789	6.45829
1	47	DP	1	DP	0.74	3.73217	5.04347	64.86	65.6	568.077	571.712	-16.9789	-16.5814	6.2418
1	48	DP	1	DP	0.75	3.70466	4.93955	65.6	66.35	571.712	575.243	-16.5814	-16.2029	5.92008
1	49	DP	1	DP	0.73	3.56146	4.87871	66.35	67.08	575.243	578.734	-16.2029	-15.8781	5.54576
1	50	DP	1	DP	0.76	3.74194	4.92361	67.08	67.84	578.734	582.429	-15.8781	-15.5498	5.40652
1	51	DP	1	DP	0.76	3.70797	4.87891	67.84	68.6	582.429	586.155	-15.5498	-15.1753	5.80492
1	52	DP	1	DP	0.76	3.65755	4.81256	68.6	69.36	586.155	589.65	-15.1753	-14.7691	6.36415
1	53	DP	1	Trans	0.6	2.72756	4.54593	69.36	69.96	589.65	592.304	-14.7691	-14.4587	6.77445
1	54	DIA	2	Trans	0.4	1.82888	4.5722	69.96	70.36	592.304	594.032	-14.4587	-14.2427	6.97658
1	55	DIA	2	DIA	0.4	1.68086	4.20216	70.36	70.76	594.032	595.732	-14.2427	-14.0319	7.15442
1	56	DIA	2	DIA	0.39	1.68217	4.31325	70.76	71.15	595.732	597.349	-14.0319	-13.8252	7.36991
1	57	DIA	2	DIA	0.38	1.67843	4.41691	71.15	71.53	597.349	598.925	-13.8252	-13.6233	7.61609
1	58	DIA	2	DIA	0.42	1.77783	4.23293	71.53	71.95	598.925	600.724	-13.6233	-13.3732	7.88775
1	59	DIA	2	DIA	0.41	1.75491	4.28026	71.95	72.36	600.724	602.492	-13.3732	-13.116	8.10105
1	60	DIA	2	DIA	0.39	1.66796	4.27681	72.36	72.75	602.492	604.098	-13.116	-12.8738	8.15017
1	61	DIA	2	DIA	0.41	1.65651	4.04027	72.75	73.16	604.098	605.66	-12.8738	-12.6239	7.95714
1	62	DIA	2	DIA	0.41	1.63075	3.97744	73.16	73.57	605.66	607.225	-12.6239	-12.4014	7.50424
1	63	DIA	2	DIA	0.37	1.52408	4.11915	73.57	73.94	607.225	608.674	-12.4014	-12.2052	6.81328
1	64	DIA	2	DIA	0.42	1.65708	3.94543	73.94	74.36	608.674	610.326	-12.2052	-12.0236	5.89479
1	65	DIA	2	DIA	0.39	1.51081	3.87388	74.36	74.75	610.326	611.826	-12.0236	-11.9027	4.83309
1	66	DIA	2	DIA	0.43	1.65201	3.84188	74.75	75.18	611.826	613.423	-11.9027	-11.8144	3.80754
1	67	DIA	2	DIA	0.38	1.49121	3.92422	75.18	75.56	613.423	614.847	-11.8144	-11.7511	2.88669
1	68	DIA	2	DIA	0.4	1.6272	4.06799	75.56	75.96	614.847	616.564	-11.7511	-11.7037	2.06389
1	69	DIA	2	DIA	0.39	1.6576	4.25026	75.96	76.35	616.564	618.278	-11.7037	-11.6705	1.39176
1	70	DIA	2	DIA	0.41	1.84687	4.50456	76.35	76.76	618.278	620.16	-11.6705	-11.6531	1.01733
1	71	DIA	2	Trans	0.5	2.41333	4.82667	76.76	77.26	620.16	622.607	-11.6531	-11.6369	0.953261
1	72	DP	1	Trans	0.56	2.89666	5.1726	77.26	77.82	622.607	625.444	-11.6369	-11.592	1.45687
1	73	DP	1	DP	0.85	4.62179	5.4374	77.82	78.67	625.444	629.976	-11.592	-11.3497	2.89838
1	74	DP	1	DP	0.85	4.73659	5.57246	78.67	79.52	629.976	634.505	-11.3497	-10.9756	4.51077
1	75	DP	1	DP	0.8	4.25014	5.31267	79.52	80.32	634.505	638.592	-10.9756	-10.5868	4.93514
1	76	DP	1	DP	0.78	3.99992	5.1281	80.32	81.1	638.592	642.52	-10.5868	-10.2852	3.83874
1	77	DP	1	DP	0.77	3.86274	5.01655	81.1	81.87	642.52	646.37	-10.2852	-10.1937	1.86795
1	78	DP	1	DP	0.82	4.19189	5.11206	81.87	82.69	646.37	650.461	-10.1937	-10.1909	0.829479
1	79	DP	1	DP	0.99	5.27838	5.3317	82.69	83.68	650.461	655.505	-10.1909	-10.0424	1.56508
1	80	DP	1	DP	0.93	5.04399	5.42364	83.68	84.61	655.505	660.54	-10.0424	-9.79254	2.63472
1	81	DP	1	DP	0.89	4.79345	5.3859	84.61	85.5	660.54	665.189	-9.79254	-9.55284	3.18733
1	82	DP	1	DP	0.93	4.9893	5.36484	85.5	86.43	665.189	670	-9.55284	-9.21108	3.93475
1	83	DP	1	DP	0.95	4.84892	5.10413	86.43	87.38	670	674.606	-9.21108	-8.84029	4.64414
1	84	DP	1	DP	0.71	3.42405	4.82261	87.38	88.09	674.606	677.975	-8.84029	-8.53951	4.90517
1	85	DP	1	DP	0.83	3.87924	4.67379	88.09	88.92	677.975	681.834	-8.53951	-8.2071	5.13643
1	86	DP	1	DP	0.84	3.78503	4.50599	88.92	89.76	681.834	685.592	-8.2071	-7.84391	5.40126
1	87	DP	1	DP	0.76	3.32705	4.37769	89.76	90.52	685.592	688.855	-7.84391	-7.51911	5.81963
1	88	DP	1	Trans	0.54	2.22465	4.11972	90.52	91.06	688.855	691.041	-7.51911	-7.28555	6.20425
1	89	DIA	2	Trans	0.35	1.51277	4.32219	91.06	91.41	691.041	692.436	-7.28555	-7.12725	6.47309
1	90	DIA	2	DIA	0.45	1.8516	4.11466	91.41	91.86	692.436	694.283	-7.12725	-6.90964	6.67819
1	91	DIA	2	DIA	0.46	1.92984	4.1953	91.86	92.32	694.283	696.209	-6.90964	-6.66516	6.7665
1	92	DIA	2	DIA	0.35	1.49945	4.28413	92.32	92.67	696.209	697.655	-6.66516	-6.47726	6.6874
1	93	DIA	2	DIA	0.55	2.24697	4.0854	92.67	93.22	697.655	699.844	-6.47726	-6.22027	6.47027
1	94	DIA	2	DIA	0.4	1.67934	4.19834	93.22	93.62	699.844	701.437	-6.22027	-6.04962	6.19493
1	95	DIA	2	DIA	0.46	1.91485	4.16273	93.62	94.08	701.437	703.331	-6.04962	-5.87402	6.036
1	96	DIA	2	DIA	0.45	1.89423	4.2094	94.08	94.53	703.331	705.186	-5.87402	-5.70544	6.01001
1	97	DIA	2	DIA	0.38	1.64034	4.31669	94.53	94.91	705.186	706.75	-5.70544	-5.54192	6.12108
1	98	DIA	2	DIA	0.5	2.11119	4.22237	94.91	95.41	706.75	708.808	-5.54192	-5.29045	6.33292
1	99	DIA	2	DIA	0.44	1.88122	4.2755	95.41	95.85	708.808	710.631	-5.29045	-5.07238	6.61213
1	100	DIA	2	DIA	0.47	1.96939	4.19018	95.85	96.32	710.631	712.588	-5.07238	-4.84502	6.81237
1	101	DIA	2	DIA	0.39	1.69318	4.34148	96.32	96.71	712.588	714.175	-4.84502	-4.64845	6.93449
1	102	DIA	2	DIA	0.46	1.90928	4.1506	96.71	97.17	714.175	715.953	-4.64845	-4.43341	7.13835
1	103	DIA	2	DIA	0.4	1.61687	4.04217	97.17	97.57	715.953	717.504	-4.43341	-4.24531	7.48661
1	104	DIA	2	DIA	0.39	1.60558	4.11688	97.57	97.96	717.504	719.114	-4.24531	-4.03861	7.99962
1	105	DIA	2	DIA	0.41	1.71565	4.18451	97.96	98.37	719.114	720.825	-4.03861	-3.78486	8.64953
1	106	DIA	2	DIA	0.37	1.47417	3.98423	98.37	98.74	720.825	722.299	-3.78486	-3.53957	9.39638
1	107	DIA	2	DIA	0.38	1.46022	3.84268	98.74	99.12	722.299	723.694	-3.53957	-3.28945	10.0842
1	108	DIA	2	DIA	0.35	1.25957	3.59877	99.12	99.47	723.694	724.974	-3.28945	-3.03858	10.7197
1	109	DIA	2	DIA	0.36	1.34939	3.74831	99.47	99.83	724.974	726.177	-3.03858	-2.79493	11.2244
1	110	DIA	2	DIA	0.34	1.18523	3.48598	99.83	100.17	726.177	727.241	-2.79493	-2.57273	11.5833
1	111	DIA	2	DIA	0.36	1.21111	3.3642	100.17	100.53	727.241	728.363	-2.57273	-2.32102	11.8202
1	112	DIA	2	DIA	0.36	1.12174	3.11594	100.53	100.89	728.363	729.421	-2.32102	-2.08802	11.97
1	113	DIA	2	DIA	0.37	1.13063	3.05575	100.89	101.26	729.421	730.486	-2.08802	-1.83787	12.0268
1	114	DIA	2	DIA	0.38	1.14926	3.02437	101.26	101.64	730.486	731.577	-1.83787	-1.60551	12.0071
1	115	DIA	2	DIA	0.39	1.1636	2.98359	101.64	102.03	731.577	732.689	-1.60551	-1.37356	11.9241
1	116	DIA	2	DIA	0.37	1.09023	2.94656	102.03	102.4	732.689	733.743	-1.37356	-1.13895	11.6867
1	117	DIA	2	DIA	0.44	1.16449	2.64656	102.4	102.84	733.743	734.922	-1.13895	-0.907625	11.3025
1	118	DIA	2	DIA	0.4	1.05091	2.62726	102.84	103.24	734.922	735.938	-0.907625	-0.700961	10.802
1	119	DIA	2	DIA	0.39	1.05682	2.70981	103.24	103.63	735.938	736.971	-0.700961	-0.510946	10.113
1	120	DIA	2	DIA	0.38	1.12203	2.95271	103.63	104.01	736.971	738.128	-0.510946	-0.280369	9.15309
1	121	DIA	2	DIA	0.4	1.17981	2.94952	104.01	104.41	738.128	739.372	-0.280369	-0.0200248	7.89688
1	122	DIA	2	DIA	0.36	1.13169	3.14358	104.41	104.77	739.372	740.569	-0.0200248	0.067197	6.38122
1	123	DIA	2	DIA	0.35	1.17381	3.35376	104.77	105.12	740.569	741.819	0.067197	0.220018	4.54003
1	124	DIA	2	DIA	0.34	1.21184	3.56424	105.12	105.46	741.819	743.033	0.220018	0.275555	2.63812
1	125	DIA	2	DIA	0.38	1.49405	3.93171	105.46	105.84	743.033	744.634	0.275555	0.249096	0.555887
1	126	DIA	2	Trans	0.25	1.0989	4.39558	105.84	106.09	744.634	745.737	0.249096	0.19032	-1.54985
1	127	DP	1	Trans	0.4	1.99463	4.98657	106.09	106.49	745.737	747.611	0.19032	0.0466745	-3.36575
1	128	DP	1	DP	0.81	4.50926	5.56699	106.49	107.3	747.611	752.255	0.0466745	-0.489988	-6.07946
1	129	DP	1	DP	1.05	7.06858	6.73198	107.3	108.35	752.255	759.462	-0.489988	-1.57617	-8.36582
1	130	DP	1	Trans	0.91	7.16574	7.87444	108.35	109.26	759.462	766.837	-1.57617	-2.75682	-8.9537
1	131	Other	0	Trans	13.06	115.813	8.86777	109.26	122.32	766.837	881.373	-2.75682	-7.89086	-3.18663
1	132	Other	0	Trans	0.7	5.9886	8.55515	122.32	123.02	881.373	887.377	-7.89086	-7.74582	1.34391
1	133	DP	1	Trans	0.91	7.6593	8.41681	123.02	123.93	887.377	894.861	-7.74582	-7.54952	1.36883
1	134	DP	1	DP	0.81	6.46687	7.98379	123.93	124.74	894.861	901.274	-7.54952	-7.45284	0.933459
1	135	DP	1	DP	0.98	7.49244	7.64535	124.74	125.72	901.274	908.708	-7.45284	-7.40557	0.406207
1	136	DP	1	DP	0.97	7.27958	7.50472	125.72	126.69	908.708	915.917	-7.40557	-7.36758	0.382135
1	137	DP	1	DP	0.89	6.49423	7.29689	126.69	127.58	915.917	922.314	-7.36758	-7.22982	1.24424
1	138	DP	1	DP	0.78	5.48909	7.03729	127.58	128.36	922.314	927.661	-7.22982	-7.02981	2.19308
1	139	DP	1	DP	0.28	1.96883	7.03155	128.36	128.64	927.661	929.564	-7.02981	-6.93592	2.97325
1	140	DP	1	DP	0.63	4.19796	6.66343	128.64	129.27	929.564	933.622	-6.93592	-6.66874	3.61181
1	141	DP	1	DP	0.84	5.39242	6.41955	129.27	130.11	933.622	938.898	-6.66874	-6.25805	4.38872
1	142	DP	1	DP	0.89	5.43375	6.10533	130.11	131	938.898	944.35	-6.25805	-5.79791	4.99821
1	143	DP	1	DP	0.77	4.46486	5.79852	131	131.77	944.35	948.867	-5.79791	-5.32087	6.0401
1	144	DP	1	Trans	0.72	3.77165	5.2384	131.77	132.49	948.867	952.624	-5.32087	-4.84584	7.13515
1	145	DIA	2	Trans	0.75	3.45072	4.60096	132.49	133.24	952.624	956.072	-4.84584	-4.36653	8.06725
1	146	DIA	2	DIA	0.34	1.51115	4.44455	133.24	133.58	956.072	957.591	-4.36653	-4.12621	8.53759
1	147	DIA	2	DIA	0.3	1.31682	4.38941	133.58	133.88	957.591	958.902	-4.12621	-3.91689	8.75533
1	148	DIA	2	DIA	0.35	1.52283	4.35094	133.88	134.23	958.902	960.419	-3.91689	-3.67299	8.93504
1	149	DIA	2	DIA	0.36	1.54539	4.29275	134.23	134.59	960.419	961.975	-3.67299	-3.42731	9.03674
1	150	DIA	2	DIA	0.32	1.36212	4.25662	134.59	134.91	961.975	963.333	-3.42731	-3.20268	9.06685
1	151	DIA	2	DIA	0.36	1.51906	4.21962	134.91	135.27	963.333	964.853	-3.20268	-2.96562	9.05192
1	152	DIA	2	DIA	0.32	1.3316	4.16125	135.27	135.59	964.853	966.207	-2.96562	-2.74594	9.0158
1	153	DIA	2	DIA	0.35	1.48727	4.24934	135.59	135.94	966.207	967.705	-2.74594	-2.50593	8.95705
1	154	DIA	2	DIA	0.33	1.37427	4.16447	135.94	136.27	967.705	969.122	-2.50593	-2.29023	8.88242
1	155	DIA	2	DIA	0.37	1.60222	4.33033	136.27	136.64	969.122	970.711	-2.29023	-2.03857	8.78976
1	156	DIA	2	DIA	0.35	1.43561	4.10174	136.64	136.99	970.711	972.22	-2.03857	-1.80484	8.69242
1	157	DIA	2	DIA	0.37	1.56717	4.23559	136.99	137.36	972.22	973.815	-1.80484	-1.57056	8.57319
1	158	DIA	2	DIA	0.36	1.51306	4.20295	137.36	137.72	973.815	975.357	-1.57056	-1.34332	8.41113
1	159	DIA	2	DIA	0.37	1.56604	4.23253	137.72	138.09	975.357	976.918	-1.34332	-1.10893	8.18928
1	160	DIA	2	DIA	0.36	1.51472	4.20755	138.09	138.45	976.918	978.438	-1.10893	-0.890137	7.9121
1	161	DIA	2	DIA	0.38	1.63154	4.29354	138.45	138.83	978.438	980.02	-0.890137	-0.673546	7.56368
1	162	DIA	2	DIA	0.36	1.53147	4.25407	138.83	139.19	980.02	981.505	-0.673546	-0.484848	7.16467
1	163	DIA	2	DIA	0.4	1.74744	4.36859	139.19	139.59	981.505	983.16	-0.484848	-0.288557	6.72766
1	164	DIA	2	DIA	0.41	1.78813	4.36128	139.59	140	983.16	984.971	-0.288557	-0.0979263	6.26491
1	165	DIA	2	DIA	0.37	1.60977	4.35073	140	140.37	984.971	986.613	-0.0979263	0.0633548	5.88335
1	166	DIA	2	DIA	0.35	1.58958	4.54165	140.37	140.72	986.613	988.195	0.0633548	0.210604	5.61522
1	167	DIA	2	Trans	0.41	2.06197	5.02919	140.72	141.13	988.195	990.107	0.210604	0.387973	5.41821
1	168	DP	1	Trans	0.78	3.72474	4.77531	141.13	141.91	990.107	993.825	0.387973	0.730113	5.20427
1	169	DP	1	DP	0.74	3.56483	4.81734	141.91	142.65	993.825	997.458	0.730113	1.04908	4.72591
1	170	DP	1	DP	0.75	3.73001	4.97334	142.65	143.4	997.458	1001.05	1.04908	1.29539	3.74505
1	171	DP	1	DP	0.74	3.71611	5.02177	143.4	144.14	1001.05	1004.9	1.29539	1.45107	2.35528
1	172	DP	1	DP	0.71	3.77065	5.31078	144.14	144.85	1004.9	1008.81	1.45107	1.50259	1.07664
1	173	DP	1	DP	0.77	4.26001	5.53248	144.85	145.62	1008.81	1013.25	1.50259	1.52222	0.331984
1	174	DP	1	DP	0.85	4.82549	5.67705	145.62	146.47	1013.25	1018.08	1.52222	1.51942	0.0291875
1	175	DP	1	DP	0.88	5.03815	5.72517	146.47	147.35	1018.08	1023.03	1.51942	1.52218	0.0634983
1	176	DP	1	DP	0.85	4.88934	5.75217	147.35	148.2	1023.03	1027.97	1.52218	1.55004	0.226045
1	177	DP	1	DP	0.84	4.91396	5.84995	148.2	149.04	1027.97	1033.01	1.55004	1.5648	0.164834
1	178	DP	1	DP	0.84	5.01368	5.96867	149.04	149.88	1033.01	1038.16	1.5648	1.56062	-0.0173266
1	179	DP	1	DP	0.84	5.13715	6.11566	149.88	150.72	1038.16	1043.41	1.56062	1.54861	-0.0630852
1	180	DP	1	DP	0.81	5.15188	6.36035	150.72	151.53	1043.41	1048.66	1.54861	1.5664	0.241953
1	181	DP	1	DP	0.83	5.43689	6.55046	151.53	152.36	1048.66	1054	1.5664	1.63889	0.402848
1	182	DP	1	DP	0.79	5.18225	6.55982	152.36	153.15	1054	1059.3	1.63889	1.52726	-1.50496
1	183	DP	1	Trans	0.95	6.62761	6.97643	153.15	154.1	1059.3	1066.35	1.52726	0.866508	-4.97336
1	184	Other	0	Trans	2	15.8434	7.92169	154.1	156.1	1066.35	1082.57	0.866508	-0.4252	-4.94149
1	185	Other	0	Trans	1.02	8.22421	8.06295	156.1	157.12	1082.57	1090.61	-0.4252	-0.355041	0.504314
1	186	DP	1	Trans	1.1	8.07232	7.33847	157.12	158.22	1090.61	1098.7	-0.355041	-0.239581	0.620848
1	187	DP	1	DP	0.62	4.56229	7.35853	158.22	158.84	1098.7	1103.23	-0.239581	-0.341469	-0.938986
1	188	DP	1	DP	0.78	5.72557	7.34048	158.84	159.62	1103.23	1109.01	-0.341469	-0.448414	-1.01849
1	189	DP	1	Trans	0.83	6.1941	7.46277	159.62	160.45	1109.01	1115.1	-0.448414	-0.507168	-0.658821
1	190	Other	0	Trans	0.76	5.53999	7.28946	160.45	161.21	1115.1	1120.7	-0.507168	-0.588975	-0.86162
1	191	DP	1	Trans	0.62	4.51667	7.28495	161.21	161.83	1120.7	1125.25	-0.588975	-0.69217	-1.30209
1	192	DP	1	DP	0.76	5.44425	7.16349	161.83	162.59	1125.25	1130.79	-0.69217	-0.869799	-2.03323
1	193	DP	1	DP	0.88	6.5475	7.44034	162.59	163.47	1130.79	1137.44	-0.869799	-1.33098	-3.87227
1	194	DP	1	Trans	0.8	6.46557	8.08196	163.47	164.27	1137.44	1144.1	-1.33098	-2.01269	-5.81663
1	195	Other	0	Trans	2.98	28.7177	9.63681	164.27	167.25	1144.1	1173.44	-2.01269	-6.37657	-8.3597
1	196	Other	0	Other	3.09	35.6756	11.5455	167.25	170.34	1173.44	1209.23	-6.37657	-8.8658	-3.49742
1	197	Other	0	Other	2.58	29.5695	11.461	170.34	172.92	1209.23	1239.22	-8.8658	-11.4617	-6.18165
1	198	Other	0	Other	1.15	13.3594	11.6169	172.92	174.07	1239.22	1252.2	-11.4617	-12.4438	-4.3685
1	199	Other	0	Other	1.05	11.8201	11.2572	174.07	175.12	1252.2	1263.48	-12.4438	-12.4201	0.197997
1	200	Other	0	Trans	0.72	7.15184	9.93311	175.12	175.84	1263.48	1270.62	-12.4201	-11.8097	4.69253
1	201	DP	1	Trans	0.65	6.04045	9.293	175.84	176.49	1270.62	1276.57	-11.8097	-11.1877	6.03982
1	202	DP	1	DP	0.89	7.28048	8.18032	176.49	177.38	1276.57	1283.59	-11.1877	-10.3186	7.26831
1	203	DP	1	DP	0.87	6.31841	7.26254	177.38	178.25	1283.59	1289.54	-10.3186	-9.34852	8.98064
1	204	DP	1	DP	0.77	4.68359	6.08259	178.25	179.02	1289.54	1294.08	-9.34852	-8.58539	9.59251
1	205	DP	1	Trans	0.5	2.51246	5.02492	179.02	179.52	1294.08	1296.75	-8.58539	-8.12668	9.70797
1	206	DIA	2	Trans	0.34	1.61483	4.74951	179.52	179.86	1296.75	1298.31	-8.12668	-7.85548	9.76077
1	207	DIA	2	DIA	0.34	1.53758	4.52228	179.86	180.2	1298.31	1299.77	-7.85548	-7.60649	9.77849
1	208	DIA	2	DIA	0.38	1.64503	4.32903	180.2	180.58	1299.77	1301.4	-7.60649	-7.32241	9.73835
1	209	DIA	2	DIA	0.35	1.4662	4.18913	180.58	180.93	1301.4	1302.86	-7.32241	-7.07187	9.6988
1	210	DIA	2	DIA	0.34	1.41183	4.15245	180.93	181.27	1302.86	1304.27	-7.07187	-6.82509	9.67391
1	211	DIA	2	DIA	0.34	1.36534	4.01572	181.27	181.61	1304.27	1305.68	-6.82509	-6.59784	9.65104
1	212	DIA	2	DIA	0.35	1.44228	4.12081	181.61	181.96	1305.68	1307.05	-6.59784	-6.37904	9.60801
1	213	DIA	2	DIA	0.34	1.31154	3.85748	181.96	182.3	1307.05	1308.37	-6.37904	-6.13954	9.53567
1	214	DIA	2	DIA	0.33	1.31659	3.98968	182.3	182.63	1308.37	1309.66	-6.13954	-5.92213	9.47055
1	215	DIA	2	DIA	0.33	1.2861	3.89727	182.63	182.96	1309.66	1310.97	-5.92213	-5.69388	9.46521
1	216	DIA	2	DIA	0.35	1.383	3.95143	182.96	183.31	1310.97	1312.35	-5.69388	-5.47747	9.47241
1	217	DIA	2	DIA	0.34	1.33928	3.93905	183.31	183.65	1312.35	1313.7	-5.47747	-5.25374	9.48913
1	218	DIA	2	DIA	0.33	1.23864	3.75346	183.65	183.98	1313.7	1315.03	-5.25374	-5.04864	9.47878
1	219	DIA	2	DIA	0.32	1.26873	3.96479	183.98	184.3	1315.03	1316.33	-5.04864	-4.8241	9.46749
1	220	DIA	2	DIA	0.32	1.30949	4.09216	184.3	184.62	1316.33	1317.62	-4.8241	-4.59233	9.48871
1	221	DIA	2	DIA	0.34	1.34643	3.96009	184.62	184.96	1317.62	1318.99	-4.59233	-4.36563	9.53054
1	222	DIA	2	DIA	0.32	1.26907	3.96585	184.96	185.28	1318.99	1320.28	-4.36563	-4.14551	9.54825
1	223	DIA	2	DIA	0.34	1.31477	3.86698	185.28	185.62	1320.28	1321.65	-4.14551	-3.92401	9.54837
1	224	DIA	2	DIA	0.32	1.25316	3.91612	185.62	185.94	1321.65	1322.92	-3.92401	-3.70353	9.5272
1	225	DIA	2	DIA	0.32	1.25622	3.92569	185.94	186.26	1322.92	1324.18	-3.70353	-3.48945	9.4806
1	226	DIA	2	DIA	0.32	1.27169	3.97404	186.26	186.58	1324.18	1325.45	-3.48945	-3.29064	9.4292
1	227	DIA	2	DIA	0.32	1.26727	3.96023	186.58	186.9	1325.45	1326.75	-3.29064	-3.077	9.34502
1	228	DIA	2	DIA	0.35	1.42591	4.07404	186.9	187.25	1326.75	1328.18	-3.077	-2.81467	9.25584
1	229	DIA	2	DIA	0.33	1.31703	3.991	187.25	187.58	1328.18	1329.53	-2.81467	-2.60734	9.20409
1	230	DIA	2	DIA	0.37	1.46474	3.95877	187.58	187.95	1329.53	1330.98	-2.60734	-2.38467	9.17149
1	231	DIA	2	DIA	0.34	1.29538	3.80995	187.95	188.29	1330.98	1332.32	-2.38467	-2.18321	9.13762
1	232	DIA	2	DIA	0.35	1.41589	4.04539	188.29	188.64	1332.32	1333.69	-2.18321	-1.95716	9.13737
1	233	DIA	2	DIA	0.33	1.30431	3.95245	188.64	188.97	1333.69	1334.98	-1.95716	-1.74695	9.17712
1	234	DIA	2	DIA	0.37	1.46166	3.95043	188.97	189.34	1334.98	1336.43	-1.74695	-1.51709	9.27318
1	235	DIA	2	DIA	0.34	1.30866	3.849	189.34	189.68	1336.43	1337.76	-1.51709	-1.29008	9.39721
1	236	DIA	2	DIA	0.35	1.37304	3.92298	189.68	190.03	1337.76	1339.15	-1.29008	-1.06463	9.52246
1	237	DIA	2	DIA	0.33	1.26315	3.82772	190.03	190.36	1339.15	1340.45	-1.06463	-0.834714	9.6382
1	238	DIA	2	DIA	0.35	1.31888	3.76823	190.36	190.71	1340.45	1341.81	-0.834714	-0.60844	9.75221
1	239	DIA	2	DIA	0.34	1.27925	3.76251	190.71	191.05	1341.81	1343.09	-0.60844	-0.384845	9.85667
1	240	DIA	2	DIA	0.31	1.17287	3.78345	191.05	191.36	1343.09	1344.26	-0.384845	-0.182363	9.93755
1	241	DIA	2	DIA	0.34	1.22469	3.60204	191.36	191.7	1344.26	1345.53	-0.182363	0.0572122	10.0017
1	242	DIA	2	DIA	0.34	1.28912	3.79152	191.7	192.04	1345.53	1346.79	0.0572122	0.276248	10.0579
1	243	DIA	2	DIA	0.34	1.21988	3.58789	192.04	192.38	1346.79	1348.06	0.276248	0.503457	10.0789
1	244	DIA	2	DIA	0.31	1.16316	3.75212	192.38	192.69	1348.06	1349.21	0.503457	0.703582	10.0409
1	245	DIA	2	DIA	0.35	1.26982	3.62806	192.69	193.04	1349.21	1350.5	0.703582	0.945391	9.93424
1	246	DIA	2	DIA	0.31	1.16797	3.76766	193.04	193.35	1350.5	1351.64	0.945391	1.1445	9.73592
1	247	DIA	2	DIA	0.34	1.24785	3.67015	193.35	193.69	1351.64	1352.9	1.1445	1.3612	9.42606
1	248	DIA	2	DIA	0.34	1.20075	3.5316	193.69	194.03	1352.9	1354.17	1.3612	1.58288	8.91451
1	249	DIA	2	DIA	0.33	1.22378	3.70843	194.03	194.36	1354.17	1355.39	1.58288	1.77652	8.22544
1	250	DIA	2	DIA	0.33	1.25414	3.80041	194.36	194.69	1355.39	1356.69	1.77652	1.9665	7.40377
1	251	DIA	2	DIA	0.34	1.37711	4.05033	194.69	195.03	1356.69	1358.16	1.9665	2.14458	6.33798
1	252	DIA	2	DIA	0.35	1.5221	4.34886	195.03	195.38	1358.16	1359.69	2.14458	2.2795	5.1231
1	253	DIA	2	DIA	0.42	1.86607	4.44301	195.38	195.8	1359.69	1361.6	2.2795	2.36787	3.82777
1	254	DIA	2	Trans	0.87	4.12353	4.73969	195.8	196.67	1361.6	1365.77	2.36787	2.47277	1.99309
1	255	DP	1	Trans	0.6	3.13222	5.22037	196.67	197.27	1365.77	1368.91	2.47277	2.52233	1.10043
1	256	DP	1	DP	0.81	4.27794	5.28141	197.27	198.08	1368.91	1373.31	2.52233	2.59699	0.975575
1	257	DP	1	DP	0.78	4.20712	5.39374	198.08	198.86	1373.31	1377.77	2.59699	2.67412	0.86297
1	258	DP	1	DP	0.75	4.1928	5.5904	198.86	199.61	1377.77	1382.23	2.67412	2.70667	0.437181
1	259	DP	1	DP	0.83	4.83544	5.82583	199.61	200.44	1382.23	1386.82	2.70667	2.70569	0.21308
1	260	DP	1	DP	0.8	4.73842	5.92303	200.44	201.24	1386.82	1391.45	2.70569	2.74782	0.364921
1	261	DP	1	DP	0.85	5.1007	6.00082	201.24	202.09	1391.45	1396.45	2.74782	2.78021	0.425656
1	262	DP	1	DP	0.88	5.32124	6.04687	202.09	202.97	1396.45	1401.86	2.78021	2.81688	0.402969
1	263	DP	1	DP	0.83	5.04937	6.08358	202.97	203.8	1401.86	1407.11	2.81688	2.86624	0.46162
1	264	DP	1	Trans	0.93	5.71959	6.1501	203.8	204.73	1407.11	1412.86	2.86624	2.88914	0.139595
1	265	Other	0	Trans	0.88	5.38747	6.12212	204.73	205.61	1412.86	1418.26	2.88914	2.82911	-0.732544
1	266	Other	0	Other	1.97	13.3341	6.76858	205.61	207.58	1418.26	1431.88	2.82911	0.941252	-7.37587
1	267	Other	0	Other	0.77	6.40034	8.31213	207.58	208.35	1431.88	1438	0.941252	0.0577787	-8.05582
1	268	Other	0	Trans	0.69	5.76143	8.3499	208.35	209.04	1438	1443.67	0.0577787	-0.0955606	-2.31218
1	269	DP	1	Trans	1	8.23609	8.23609	209.04	210.04	1443.67	1452	-0.0955606	-0.179221	-0.598564
1	270	DP	1	DP	0.92	7.4977	8.14967	210.04	210.96	1452	1459.55	-0.179221	-0.233863	-0.408538
1	271	DP	1	DP	0.96	7.6793	7.99927	210.96	211.92	1459.55	1467.19	-0.233863	-0.278706	-0.34707
1	272	DP	1	DP	0.84	6.68781	7.96167	211.92	212.76	1467.19	1473.94	-0.278706	-0.32741	-0.418802
1	273	DP	1	DP	0.83	6.54174	7.88161	212.76	213.59	1473.94	1480.58	-0.32741	-0.374329	-0.385489
1	274	DP	1	DP	0.74	5.83636	7.88698	213.59	214.33	1480.58	1486.31	-0.374329	-0.402356	-0.319656
1	275	DP	1	DP	0.81	6.40918	7.91256	214.33	215.14	1486.31	1492.75	-0.402356	-0.468581	-0.58433
1	276	DP	1	DP	0.69	5.47203	7.93047	215.14	215.83	1492.75	1498.34	-0.468581	-0.553692	-0.74217
1	277	DP	1	DP	0.83	6.54257	7.88262	215.83	216.66	1498.34	1505.06	-0.553692	-0.583785	-0.296089
1	278	DP	1	DP	0.76	5.87975	7.73651	216.66	217.42	1505.06	1510.96	-0.583785	-0.587209	-0.116432
1	279	DP	1	DP	0.74	5.72944	7.74248	217.42	218.16	1510.96	1516.67	-0.587209	-0.626114	-0.362799
1	280	DP	1	DP	0.78	5.99146	7.68136	218.16	218.94	1516.67	1522.77	-0.626114	-0.67618	-0.380754
1	281	DP	1	DP	0.76	5.78547	7.61247	218.94	219.7	1522.77	1528.77	-0.67618	-0.664015	0.0145659
1	282	DP	1	DP	0.82	6.20964	7.57273	219.7	220.52	1528.77	1534.98	-0.664015	-0.657998	0.0947612
1	283	DP	1	DP	0.72	5.43078	7.54274	220.52	221.24	1534.98	1540.28	-0.657998	-0.648789	0.0922665
1	284	DP	1	DP	0.82	6.11909	7.46231	221.24	222.06	1540.28	1546.42	-0.648789	-0.626948	0.24357
1	1	DP	1	DP	0.87	6.22844	7.15913	0.02	0.89	0.0708221	6.23235	-5.4191e-05	0.0257249	0.246293
1	2	DP	1	DP	1.08	7.48048	6.92637	0.89	1.97	6.23235	13.8607	0.0257249	0.0605265	0.279865
1	3	DP	1	DP	0.61	4.34249	7.11883	1.97	2.58	13.8607	18.3971	0.0605265	0.0901626	0.364131
1	4	DP	1	DP	0.72	5.17959	7.19388	2.58	3.3	18.3971	23.8393	0.0901626	0.130131	0.395379
1	5	DP	1	DP	0.77	5.74963	7.46705	3.3	4.07	23.8393	29.7419	0.130131	0.163102	0.330445
1	6	DP	1	DP	0.96	7.07462	7.3694	4.07	5.03	29.7419	36.8356	0.163102	0.191388	0.235015
1	7	DP	1	DP	1.04	7.47074	7.1834	5.03	6.07	36.8356	44.5855	0.191388	0.246856	0.432748
1	8	DP	1	DP	0.95	6.84004	7.20004	6.07	7.02	44.5855	51.5714	0.246856	0.360728	0.891078
1	9	DP	1	DP	0.99	6.97844	7.04893	7.02	8.01	51.5714	58.5861	0.360728	0.483323	0.95879
1	10	DP	1	DP	0.97	6.86748	7.07988	8.01	8.98	58.5861	65.5585	0.483323	0.555594	0.654878
1	11	DP	1	DP	1.2	8.6338	7.19484	8.98	10.18	65.5585	74.2864	0.555594	0.656675	0.574242
1	12	DP	1	DP	0.73	5.54177	7.59147	10.18	10.91	74.2864	79.6724	0.656675	0.597194	-0.655401
1	13	DP	1	DP	0.89	7.06237	7.93525	10.91	11.8	79.6724	86.4684	0.597194	0.364349	-1.78215
1	14	DP	1	DP	1.03	8.63006	8.37869	11.8	12.83	86.4684	94.7541	0.364349	0.129136	-1.74101
1	15	DP	1	DP	0.74	6.37418	8.61376	12.83	13.57	94.7541	100.991	0.129136	-0.207494	-3.10207
1	16	DP	1	Trans	1.16	10.1538	8.75325	13.57	14.73	100.991	111.109	-0.207494	-1.10412	-5.0021
1	17	Other	0	Trans	1.62	14.9247	9.21276	14.73	16.35	111.109	125.901	-1.10412	-2.61778	-5.93011
1	18	DP	1	Trans	1.19	11.853	9.96054	16.35	17.54	125.901	137.602	-2.61778	-3.61364	-4.86934
1	19	Other	0	Trans	2.15	21.6478	10.0687	17.54	19.69	137.602	158.267	-3.61364	-3.54505	-0.489552
1	20	Other	0	Other	1.21	9.61362	7.94514	19.69	20.9	158.267	167.559	-3.54505	-2.54674	5.24831
1	21	Other	0	Other	0.89	6.63084	7.45038	20.9	21.79	167.559	174.47	-2.54674	-3.399	-5.859
1	22	Other	0	Other	4.88	42.2449	8.65674	21.79	26.67	174.47	215.516	-3.399	-5.00643	-0.171113
1	23	Other	0	Trans	1.15	9.14266	7.95014	26.67	27.82	215.516	224.599	-5.00643	-5.52237	-3.23097
1	24	DP	1	Trans	0.97	8.38625	8.64562	27.82	28.79	224.599	233.12	-5.52237	-6.46899	-6.21498
1	25	DP	1	Trans	0.95	9.10935	9.58878	28.79	29.74	233.12	242.195	-6.46899	-7.53547	-6.71461
1	26	Other	0	Trans	4.39	49.1725	11.201	29.74	34.13	242.195	291.627	-7.53547	-12.2607	-5.90129
1	27	Other	0	Other	17.13	166.438	9.71619	34.13	51.26	291.627	457.488	-12.2607	-19.7091	-2.76778
1	28	Other	0	Other	1.09	10.3485	9.49407	51.26	52.35	457.488	467.677	-19.7091	-20.258	-3.07829
1	29	Other	0	Other	3.99	36.3819	9.11826	52.35	56.34	467.677	503.844	-20.258	-21.5492	-2.20159
1	30	Other	0	Trans	1.11	9.03984	8.144	56.34	57.45	503.844	512.527	-21.5492	-21.4987	0.486632
1	31	DP	1	Trans	1.06	7.74052	7.30237	57.45	58.51	512.527	520.267	-21.4987	-21.0975	2.85116
1	32	DP	1	DP	0.67	4.66259	6.9591	58.51	59.18	520.267	524.934	-21.0975	-20.8202	3.34672
1	33	DP	1	DP	0.85	5.85085	6.88335	59.18	60.03	524.934	530.626	-20.8202	-20.4956	3.30078
1	34	DP	1	DP	0.9	6.10775	6.78639	60.03	60.93	530.626	536.646	-20.4956	-20.1447	3.30487
1	35	DP	1	DP	0.92	5.97293	6.49231	60.93	61.85	536.646	542.496	-20.1447	-19.8229	3.1861
1	36	DP	1	DP	0.85	5.45705	6.42006	61.85	62.7	542.496	547.713	-19.8229	-19.5115	3.91692
1	37	DP	1	DP	0.79	5.07445	6.42336	62.7	63.49	547.713	552.712	-19.5115	-18.9683	6.00125
1	38	DP	1	DP	0.76	4.67701	6.15396	63.49	64.25	552.712	557.428	-18.9683	-18.2888	7.74033
1	39	DP	1	DP	0.95	5.27766	5.55543	64.25	65.2	557.428	562.56	-18.2888	-17.5995	7.51373
1	40	DP	1	DP	0.83	4.0756	4.91037	65.2	66.03	562.56	566.539	-17.5995	-17.1557	6.66639
1	41	DP	1	DP	0.73	3.27781	4.49015	66.03	66.76	566.539	569.631	-17.1557	-16.8128	6.32782
1	42	DP	1	DP	0.85	3.672	4.32	66.76	67.61	569.631	573.282	-16.8128	-16.4114	6.12489
1	43	DP	1	Trans	0.46	1.84332	4.00723	67.61	68.07	573.282	575.255	-16.4114	-16.2016	5.82813
1	44	DIA	2	Trans	0.34	1.36999	4.02938	68.07	68.41	575.255	576.65	-16.2016	-16.0655	5.64221
1	45	DIA	2	DIA	0.37	1.52882	4.13194	68.41	68.78	576.65	578.162	-16.0655	-15.9295	5.5076
1	46	DIA	2	DIA	0.37	1.53892	4.15924	68.78	69.15	578.162	579.701	-15.9295	-15.7903	5.40999
1	47	DIA	2	DIA	0.42	1.81949	4.33211	69.15	69.57	579.701	581.498	-15.7903	-15.6308	5.40807
1	48	DIA	2	DIA	0.45	1.95852	4.35226	69.57	70.02	581.498	583.411	-15.6308	-15.4494	5.54976
1	49	DIA	2	DIA	0.56	2.35292	4.20164	70.02	70.58	583.411	585.651	-15.4494	-15.228	5.84188
1	50	DIA	2	DIA	0.57	2.21313	3.88268	70.58	71.15	585.651	587.906	-15.228	-14.972	6.19344
1	51	DIA	2	DIA	0.54	2.05081	3.79779	71.15	71.69	587.906	589.998	-14.972	-14.728	6.51702
1	52	DIA	2	DIA	0.52	1.98013	3.80795	71.69	72.21	589.998	592.027	-14.728	-14.4914	6.77465
1	53	DIA	2	DIA	0.48	1.84686	3.84762	72.21	72.69	592.027	593.923	-14.4914	-14.2568	6.95968
1	54	DIA	2	DIA	0.5	1.90901	3.81802	72.69	73.19	593.923	595.838	-14.2568	-14.0191	7.15578
1	55	DIA	2	DIA	0.47	1.78112	3.78961	73.19	73.66	595.838	597.538	-14.0191	-13.8001	7.39163
1	56	DIA	2	DIA	0.66	2.31156	3.50236	73.66	74.32	597.538	599.928	-13.8001	-13.49	7.71611
1	57	DIA	2	DIA	0.42	1.51035	3.59607	74.32	74.74	599.928	601.451	-13.49	-13.2681	8.00123
1	58	DIA	2	DIA	0.42	1.50836	3.59134	74.74	75.16	601.451	602.977	-13.2681	-13.0426	8.14361
1	59	DIA	2	DIA	0.42	1.49714	3.56461	75.16	75.58	602.977	604.506	-13.0426	-12.8123	8.1308
1	60	DIA	2	DIA	0.37	1.30184	3.51848	75.58	75.95	604.506	605.842	-12.8123	-12.5951	7.89257
1	61	DIA	2	DIA	0.45	1.55289	3.45086	75.95	76.4	605.842	607.338	-12.5951	-12.386	7.43784
1	62	DIA	2	DIA	0.55	1.79262	3.25931	76.4	76.95	607.338	609.134	-12.386	-12.1549	6.65305
1	63	DIA	2	DIA	0.43	1.37551	3.19887	76.95	77.38	609.134	610.666	-12.1549	-11.991	5.6348
1	64	DIA	2	DIA	0.47	1.67566	3.56524	77.38	77.85	610.666	612.378	-11.991	-11.8713	4.54518
1	65	DIA	2	DIA	0.56	2.0965	3.74375	77.85	78.41	612.378	614.572	-11.8713	-11.7615	3.29576
1	66	DIA	2	DIA	0.47	1.82993	3.89347	78.41	78.88	614.572	616.47	-11.7615	-11.7058	2.13587
1	67	DIA	2	DIA	0.49	2.10274	4.2913	78.88	79.37	616.47	618.67	-11.7058	-11.6622	1.35481
1	68	DIA	2	DIA	0.54	2.48575	4.60324	79.37	79.91	618.67	621.196	-11.6622	-11.6479	0.945309
1	69	DIA	2	Trans	0.67	3.38344	5.04991	79.91	80.58	621.196	624.549	-11.6479	-11.6111	1.16641
1	70	DP	1	Trans	1.04	5.25316	5.05111	80.58	81.62	624.549	629.752	-11.6111	-11.3655	2.66658
1	71	DP	1	DP	1	5.09662	5.09662	81.62	82.62	629.752	634.835	-11.3655	-10.9494	4.50624
1	72	DP	1	DP	1	4.6412	4.6412	82.62	83.62	634.835	639.621	-10.9494	-10.4932	4.83588
1	73	DP	1	DP	1.03	4.50562	4.37438	83.62	84.65	639.621	644.111	-10.4932	-10.2225	3.16402
1	74	DP	1	DP	1.1	4.78433	4.34939	84.65	85.75	644.111	648.962	-10.2225	-10.2007	1.1239
1	75	DP	1	DP	1	4.58232	4.58232	85.75	86.75	648.962	653.564	-10.2007	-10.1194	1.11752
1	76	DP	1	DP	0.94	4.53344	4.82281	86.75	87.69	653.564	658.145	-10.1194	-9.91635	2.26964
1	77	DP	1	DP	1.02	5.02405	4.92554	87.69	88.71	658.145	663.074	-9.91635	-9.67198	2.91976
1	78	DP	1	DP	1.07	4.92132	4.59936	88.71	89.78	663.074	667.974	-9.67198	-9.36938	3.59745
1	79	DP	1	DP	1.04	4.1522	3.9925	89.78	90.82	667.974	672.345	-9.36938	-9.0296	4.36515
1	80	DP	1	Trans	0.51	1.87842	3.68319	90.82	91.33	672.345	674.34	-9.0296	-8.86363	4.73583
1	81	DIA	2	Trans	0.34	1.2999	3.82324	91.33	91.67	674.34	675.629	-8.86363	-8.7501	4.83412
1	82	DIA	2	DIA	0.37	1.40367	3.79371	91.67	92.04	675.629	677.043	-8.7501	-8.6223	4.90679
1	83	DIA	2	DIA	0.42	1.63003	3.88103	92.04	92.46	677.043	678.681	-8.6223	-8.47894	5.0038
1	84	DIA	2	DIA	0.46	1.78713	3.88507	92.46	92.92	678.681	680.484	-8.47894	-8.32464	5.11375
1	85	DIA	2	DIA	0.49	1.95299	3.9857	92.92	93.41	680.484	682.532	-8.32464	-8.14458	5.23263
1	86	DIA	2	Trans	0.62	2.61185	4.21266	93.41	94.03	682.532	685.19	-8.14458	-7.88363	5.41393
1	87	DP	1	Trans	0.91	4.1093	4.51571	94.03	94.94	685.19	689.408	-7.88363	-7.46095	5.83035
1	88	DP	1	Trans	0.84	3.94204	4.69291	94.94	95.78	689.408	693.19	-7.46095	-7.03727	6.40748
1	89	DIA	2	Trans	0.45	2.02532	4.50071	95.78	96.23	693.19	695.239	-7.03727	-6.79394	6.74552
1	90	DIA	2	DIA	0.34	1.55169	4.5638	96.23	96.57	695.239	696.815	-6.79394	-6.58179	6.74917
1	91	DIA	2	DIA	0.36	1.60751	4.46531	96.57	96.93	696.815	698.483	-6.58179	-6.37643	6.61793
1	92	DIA	2	DIA	0.36	1.61155	4.47653	96.93	97.29	698.483	700.115	-6.37643	-6.18932	6.38757
1	93	DIA	2	DIA	0.44	1.97723	4.4937	97.29	97.73	700.115	702.094	-6.18932	-5.9873	6.14386
1	94	DIA	2	DIA	0.48	2.18014	4.54196	97.73	98.21	702.094	704.225	-5.9873	-5.7928	6.00655
1	95	DIA	2	DIA	0.5	2.18769	4.37539	98.21	98.71	704.225	706.402	-5.7928	-5.58021	6.06552
1	96	DIA	2	DIA	0.45	1.9314	4.29201	98.71	99.16	706.402	708.321	-5.58021	-5.35161	6.28084
1	97	DIA	2	DIA	0.46	1.93151	4.19894	99.16	99.62	708.321	710.199	-5.35161	-5.1227	6.54772
1	98	DIA	2	DIA	0.36	1.47155	4.08763	99.62	99.98	710.199	711.668	-5.1227	-4.95302	6.75429
1	99	DIA	2	DIA	0.43	1.69891	3.95094	99.98	100.41	711.668	713.404	-4.95302	-4.73955	6.87427
1	100	DIA	2	DIA	0.4	1.61014	4.02534	100.41	100.81	713.404	715.016	-4.73955	-4.54708	7.01752
1	101	DIA	2	DIA	0.43	1.68474	3.918	100.81	101.24	715.016	716.689	-4.54708	-4.34612	7.28567
1	102	DIA	2	DIA	0.44	1.67969	3.81748	101.24	101.68	716.689	718.343	-4.34612	-4.13832	7.72472
1	103	DIA	2	DIA	0.38	1.47323	3.87691	101.68	102.06	718.343	719.778	-4.13832	-3.9484	8.27174
1	104	DIA	2	DIA	0.39	1.45091	3.72027	102.06	102.45	719.778	721.281	-3.9484	-3.70617	8.89484
1	105	DIA	2	DIA	0.37	1.41632	3.8279	102.45	102.82	721.281	722.707	-3.70617	-3.47465	9.59555
1	106	DIA	2	DIA	0.37	1.40028	3.78455	102.82	103.19	722.707	724.145	-3.47465	-3.1986	10.3
1	107	DIA	2	DIA	0.38	1.49819	3.9426	103.19	103.57	724.145	725.633	-3.1986	-2.90322	10.9502
1	108	DIA	2	DIA	0.35	1.35782	3.8795	103.57	103.92	725.633	727.003	-2.90322	-2.62384	11.4734
1	109	DIA	2	DIA	0.38	1.46099	3.84471	103.92	104.3	727.003	728.435	-2.62384	-2.30621	11.8078
1	110	DIA	2	DIA	0.36	1.36845	3.80125	104.3	104.66	728.435	729.772	-2.30621	-2.00422	11.9859
1	111	DIA	2	DIA	0.37	1.35191	3.6538	104.66	105.03	729.772	731.141	-2.00422	-1.69654	12.0262
1	112	DIA	2	DIA	0.39	1.35838	3.48303	105.03	105.42	731.141	732.501	-1.69654	-1.41083	11.9607
1	113	DIA	2	DIA	0.44	1.54287	3.50651	105.42	105.86	732.501	734.033	-1.41083	-1.07683	11.6749
1	114	DIA	2	DIA	0.36	1.18856	3.30155	105.86	106.22	734.033	735.279	-1.07683	-0.83402	11.1792
1	115	DIA	2	DIA	0.35	1.18809	3.39455	106.22	106.57	735.279	736.485	-0.83402	-0.600752	10.5269
1	116	DIA	2	DIA	0.44	1.45902	3.31595	106.57	107.01	736.485	738.003	-0.600752	-0.308334	9.42578
1	117	DIA	2	DIA	0.37	1.30185	3.51852	107.01	107.38	738.003	739.352	-0.308334	-0.0229266	7.96528
1	118	DIA	2	DIA	0.39	1.38085	3.54064	107.38	107.77	739.352	740.779	-0.0229266	0.0985282	6.19289
1	119	DIA	2	DIA	0.34	1.33703	3.93244	107.77	108.11	740.779	742.111	0.0985282	0.246552	4.25479
1	120	DIA	2	DIA	0.36	1.47195	4.08875	108.11	108.47	742.111	743.783	0.246552	0.271476	1.83101
1	121	DIA	2	Trans	0.36	1.60224	4.45067	108.47	108.83	743.783	745.427	0.271476	0.208949	-0.70223
1	122	DP	1	Trans	0.53	2.72707	5.14541	108.83	109.36	745.427	748.223	0.208949	-0.019284	-3.45115
1	123	DP	1	Trans	0.75	4.33812	5.78416	109.36	110.11	748.223	752.552	-0.019284	-0.526233	-6.35018
1	124	Other	0	Trans	1.78	12.5201	7.03377	110.11	111.89	752.552	765.17	-0.526233	-2.52174	-8.9975
1	125	Other	0	Other	3.5	30.4784	8.70812	111.89	115.39	765.17	795.377	-2.52174	-4.74755	-4.16617
1	126	Other	0	Other	1.57	13.2197	8.4202	115.39	116.96	795.377	808.346	-4.74755	-4.55499	0.873406
1	127	Other	0	Trans	0.95	7.39384	7.78299	116.96	117.91	808.346	815.551	-4.55499	-4.3681	1.31184
1	128	DP	1	Trans	0.97	7.3011	7.5269	117.91	118.88	815.551	822.786	-4.3681	-4.43119	-0.650582
1	129	DP	1	DP	0.98	7.39473	7.54565	118.88	119.86	822.786	830.202	-4.43119	-4.94763	-3.82131
1	130	DP	1	Trans	1.06	8.43702	7.95946	119.86	120.92	830.202	838.758	-4.94763	-5.76292	-5.37398
1	131	Other	0	Trans	4.8	44.5972	9.29108	120.92	125.72	838.758	882.801	-5.76292	-7.86054	-3.37032
1	132	DP	1	Trans	1.12	9.6383	8.60563	125.72	126.84	882.801	892.316	-7.86054	-7.61375	1.46676
1	133	Other	0	Trans	1.54	12.1823	7.91061	126.84	128.38	892.316	904.283	-7.61375	-7.41786	0.910459
1	134	DP	1	Trans	1.02	7.51348	7.36616	128.38	129.4	904.283	911.723	-7.41786	-7.40235	0.230104
1	135	DP	1	DP	0.93	6.67582	7.1783	129.4	130.33	911.723	918.399	-7.40235	-7.32367	0.68898
1	136	DP	1	DP	0.94	6.50574	6.921	130.33	131.27	918.399	924.841	-7.32367	-7.14632	1.62414
1	137	DP	1	DP	0.97	6.36536	6.56223	131.27	132.24	924.841	931.057	-7.14632	-6.84462	2.85682
1	138	DP	1	DP	1.16	6.88646	5.9366	132.24	133.4	931.057	937.745	-6.84462	-6.35355	4.13258
1	139	DP	1	DP	0.92	5.17341	5.62327	133.4	134.32	937.745	942.907	-6.35355	-5.924	4.81609
1	140	DP	1	DP	0.94	4.94352	5.25906	134.32	135.26	942.907	947.937	-5.924	-5.43151	5.73139
1	141	DP	1	DP	0.88	4.51154	5.12675	135.26	136.14	947.937	952.434	-5.43151	-4.8701	6.99389
1	142	DP	1	DP	0.76	3.40086	4.47482	136.14	136.9	952.434	955.855	-4.8701	-4.39717	8.00636
1	143	DP	1	Trans	0.31	1.45431	4.69132	136.9	137.21	955.855	957.267	-4.39717	-4.17938	8.49198
1	144	DIA	2	Trans	0.61	2.85573	4.68153	137.21	137.82	957.267	960.074	-4.17938	-3.72849	8.81566
1	145	DIA	2	DIA	0.32	1.41166	4.41144	137.82	138.14	960.074	961.52	-3.72849	-3.50067	9.02364
1	146	DIA	2	DIA	0.7	3.07413	4.39162	138.14	138.84	961.52	964.597	-3.50067	-3.00707	9.06465
1	147	DIA	2	DIA	0.34	1.49032	4.3833	138.84	139.18	964.597	966.064	-3.00707	-2.76821	9.02109
1	148	DIA	2	DIA	0.31	1.34692	4.34492	139.18	139.49	966.064	967.38	-2.76821	-2.55783	8.96713
1	149	DIA	2	DIA	0.36	1.53711	4.26975	139.49	139.85	967.38	968.907	-2.55783	-2.32337	8.89906
1	150	DIA	2	DIA	0.35	1.54062	4.40177	139.85	140.2	968.907	970.413	-2.32337	-2.08442	8.8074
1	151	DIA	2	DIA	0.33	1.46086	4.42685	140.2	140.53	970.413	971.853	-2.08442	-1.86422	8.71252
1	152	DIA	2	DIA	0.36	1.56098	4.33605	140.53	140.89	971.853	973.423	-1.86422	-1.62968	8.60712
1	153	DIA	2	DIA	0.39	1.65048	4.232	140.89	141.28	973.423	975.058	-1.62968	-1.38824	8.44988
1	154	DIA	2	DIA	0.32	1.3084	4.08876	141.28	141.6	975.058	976.371	-1.38824	-1.1875	8.2569
1	155	DIA	2	DIA	0.33	1.32115	4.00347	141.6	141.93	976.371	977.724	-1.1875	-0.986103	8.03065
1	156	DIA	2	DIA	0.32	1.29584	4.04951	141.93	142.25	977.724	979.081	-0.986103	-0.80255	7.75868
1	157	DIA	2	DIA	0.36	1.51596	4.21099	142.25	142.61	979.081	980.623	-0.80255	-0.595618	7.40825
1	158	DIA	2	DIA	0.34	1.45109	4.26792	142.61	142.95	980.623	982.079	-0.595618	-0.413519	7.0015
1	159	DIA	2	DIA	0.39	1.72981	4.4354	142.95	143.34	982.079	983.774	-0.413519	-0.223373	6.55625
1	160	DIA	2	DIA	0.43	1.93253	4.49425	143.34	143.77	983.774	985.648	-0.223373	-0.0314107	6.10922
1	161	DIA	2	DIA	0.52	2.24763	4.32236	143.77	144.29	985.648	987.918	-0.0314107	0.184799	5.71034
1	162	DIA	2	DIA	0.51	2.4055	4.71667	144.29	144.8	987.918	990.147	0.184799	0.391888	5.42878
1	163	DIA	2	DIA	0.81	3.67336	4.53501	144.8	145.61	990.147	993.919	0.391888	0.738657	5.19742
1	164	DIA	2	DIA	0.79	3.6935	4.67532	145.61	146.4	993.919	997.703	0.738657	1.06781	4.68998
1	165	DIA	2	Trans	0.93	4.66587	5.01707	146.4	147.33	997.703	1002.17	1.06781	1.36134	3.48997
1	166	DP	1	Trans	0.89	4.36555	4.90512	147.33	148.22	1002.17	1006.65	1.36134	1.47538	1.8355
1	167	DP	1	DP	0.89	4.75099	5.3382	148.22	149.11	1006.65	1011.5	1.47538	1.51897	0.589257
1	168	DP	1	DP	0.94	5.42345	5.76963	149.11	150.05	1011.5	1016.91	1.51897	1.52196	0.0955958
1	169	DP	1	DP	1.07	6.28096	5.87005	150.05	151.12	1016.91	1023.19	1.52196	1.5232	0.0471123
1	170	DP	1	DP	1.09	6.55751	6.01606	151.12	152.21	1023.19	1029.73	1.5232	1.55656	0.235729
1	171	DP	1	DP	1.07	6.47998	6.05605	152.21	153.28	1029.73	1036.21	1.55656	1.56157	0.0636556
1	172	DP	1	DP	1.17	7.2404	6.18838	153.28	154.45	1036.21	1043.27	1.56157	1.54891	-0.0783282
1	173	DP	1	DP	1.1	6.78863	6.17148	154.45	155.55	1043.27	1049.93	1.54891	1.57946	0.288371
1	174	DP	1	DP	1.12	6.88846	6.15041	155.55	156.67	1049.93	1056.84	1.57946	1.63304	-0.033473
1	175	DP	1	DP	1.11	7.03355	6.33653	156.67	157.78	1056.84	1064.1	1.63304	1.10837	-3.8232
1	176	DP	1	Trans	1.26	9.1137	7.2331	157.78	159.04	1064.1	1073.35	1.10837	0.121712	-6.02531
1	177	Other	0	Trans	1.12	8.89931	7.94581	159.04	160.16	1073.35	1082.28	0.121712	-0.422136	-3.42598
1	178	Other	0	Other	0.88	7.06667	8.03031	160.16	161.04	1082.28	1089.24	-0.422136	-0.389334	0.203018
1	179	Other	0	Trans	0.66	4.93448	7.47649	161.04	161.7	1089.24	1094.06	-0.389334	-0.250416	1.09833
1	180	DP	1	Trans	0.58	4.26082	7.34624	161.7	162.28	1094.06	1098.22	-0.250416	-0.234129	0.24145
1	181	DP	1	DP	0.64	4.71559	7.3681	162.28	162.92	1098.22	1102.82	-0.234129	-0.331897	-0.88476
1	182	DP	1	DP	1.19	8.69916	7.31022	162.92	164.11	1102.82	1111.6	-0.331897	-0.475096	-0.934403
1	183	DP	1	DP	0.7	5.17313	7.39018	164.11	164.81	1111.6	1116.79	-0.475096	-0.528294	-0.666514
1	184	DP	1	DP	1.02	7.70125	7.55024	164.81	165.83	1116.79	1124.38	-0.528294	-0.670695	-1.07967
1	185	DP	1	DP	0.75	5.78814	7.71752	165.83	166.58	1124.38	1130.1	-0.670695	-0.844415	-1.88003
1	186	DP	1	DP	1.23	9.56327	7.77501	166.58	167.81	1130.1	1139.95	-0.844415	-1.56561	-4.15493
1	187	DP	1	Trans	0.68	5.66957	8.3376	167.81	168.49	1139.95	1145.85	-1.56561	-2.22073	-6.27801
1	188	Other	0	Trans	5.79	61.6692	10.651	168.49	174.28	1145.85	1207.73	-2.22073	-8.81677	-8.00085
1	189	Other	0	Other	2.8	31.7347	11.3338	174.28	177.08	1207.73	1239.33	-8.81677	-11.4697	-6.13179
1	190	Other	0	Other	1.27	14.1774	11.1633	177.08	178.35	1239.33	1253.27	-11.4697	-12.4755	-4.27021
1	191	Other	0	Other	0.67	7.27521	10.8585	178.35	179.02	1253.27	1260.26	-12.4755	-12.5589	-0.465112
1	192	Other	0	Other	0.89	8.93539	10.0398	179.02	179.91	1260.26	1268.95	-12.5589	-11.9801	3.72357
1	193	Other	0	Trans	0.52	4.75614	9.14642	179.91	180.43	1268.95	1273.6	-11.9801	-11.513	5.66607
1	194	DP	1	Trans	0.64	5.61591	8.77486	180.43	181.07	1273.6	1279.11	-11.513	-10.8907	6.42477
1	195	DP	1	DP	0.89	6.93043	7.787	181.07	181.96	1279.11	1285.97	-10.8907	-9.94577	7.92686
1	196	DP	1	DP	0.68	4.83245	7.10654	181.96	182.64	1285.97	1290.56	-9.94577	-9.17636	9.25544
1	197	DP	1	DP	0.76	4.56821	6.0108	182.64	183.4	1290.56	1295.16	-9.17636	-8.40768	9.63223
1	198	DP	1	Trans	0.65	3.34497	5.1461	183.4	184.05	1295.16	1298.68	-8.40768	-7.79005	9.74571
1	199	DIA	2	Trans	0.32	1.61122	5.03506	184.05	184.37	1298.68	1300.26	-7.79005	-7.52371	9.76726
1	200	DIA	2	DIA	0.3	1.50241	5.00805	184.37	184.67	1300.26	1301.72	-7.52371	-7.26458	9.72931
1	201	DIA	2	DIA	0.31	1.45933	4.70753	184.67	184.98	1301.72	1303.24	-7.26458	-7.00419	9.69127
1	202	DIA	2	DIA	0.32	1.60424	5.01325	184.98	185.3	1303.24	1304.81	-7.00419	-6.73885	9.66744
1	203	DIA	2	DIA	0.3	1.47189	4.90629	185.3	185.6	1304.81	1306.28	-6.73885	-6.49777	9.63817
1	204	DIA	2	DIA	0.3	1.48798	4.95995	185.6	185.9	1306.28	1307.76	-6.49777	-6.25236	9.5781
1	205	DIA	2	DIA	0.31	1.50004	4.83885	185.9	186.21	1307.76	1309.25	-6.25236	-5.99032	9.48665
1	206	DIA	2	DIA	0.32	1.51881	4.74627	186.21	186.53	1309.25	1310.77	-5.99032	-5.72557	9.46376
1	207	DIA	2	DIA	0.35	1.64	4.68571	186.53	186.88	1310.77	1312.43	-5.72557	-5.46371	9.47192
1	208	DIA	2	DIA	0.29	1.37515	4.74189	186.88	187.17	1312.43	1313.8	-5.46371	-5.23884	9.48884
1	209	DIA	2	DIA	0.3	1.42639	4.75463	187.17	187.47	1313.8	1315.2	-5.23884	-5.0227	9.4772
1	210	DIA	2	DIA	0.32	1.4925	4.66408	187.47	187.79	1315.2	1316.7	-5.0227	-4.75698	9.4703
1	211	DIA	2	DIA	0.33	1.58041	4.78912	187.79	188.12	1316.7	1318.25	-4.75698	-4.48471	9.50451
1	212	DIA	2	DIA	0.3	1.43553	4.7851	188.12	188.42	1318.25	1319.68	-4.48471	-4.24585	9.54595
1	213	DIA	2	DIA	0.32	1.52421	4.76315	188.42	188.74	1319.68	1321.2	-4.24585	-4.00287	9.54786
1	214	DIA	2	DIA	0.31	1.47937	4.77216	188.74	189.05	1321.2	1322.65	-4.00287	-3.75074	9.53917
1	215	DIA	2	DIA	0.31	1.41501	4.56455	189.05	189.36	1322.65	1324	-3.75074	-3.5206	9.48746
1	216	DIA	2	DIA	0.36	1.61123	4.47563	189.36	189.72	1324	1325.55	-3.5206	-3.2756	9.43168
1	217	DIA	2	DIA	0.28	1.11987	3.99953	189.72	190	1325.55	1326.73	-3.2756	-3.08099	9.34111
1	218	DIA	2	DIA	0.34	1.27203	3.74128	190	190.34	1326.73	1328.04	-3.08099	-2.8383	9.25979
1	219	DIA	2	DIA	0.4	1.53867	3.84668	190.34	190.74	1328.04	1329.54	-2.8383	-2.60535	9.20691
1	220	DIA	2	DIA	0.28	1.06266	3.79522	190.74	191.02	1329.54	1330.59	-2.60535	-2.44223	9.17686
1	221	DIA	2	DIA	0.42	1.58894	3.7832	191.02	191.44	1330.59	1332.18	-2.44223	-2.20513	9.14298
1	222	DIA	2	DIA	0.36	1.32833	3.6898	191.44	191.8	1332.18	1333.54	-2.20513	-1.98049	9.13575
1	223	DIA	2	DIA	0.35	1.35189	3.86256	191.8	192.15	1333.54	1334.9	-1.98049	-1.7596	9.16987
1	224	DIA	2	DIA	0.34	1.31392	3.86446	192.15	192.49	1334.9	1336.28	-1.7596	-1.54018	9.26241
1	225	DIA	2	DIA	0.35	1.40246	4.00704	192.49	192.84	1336.28	1337.71	-1.54018	-1.29929	9.39014
1	226	DIA	2	DIA	0.34	1.34106	3.94428	192.84	193.18	1337.71	1339.11	-1.29929	-1.071	9.51554
1	227	DIA	2	DIA	0.36	1.479	4.10834	193.18	193.54	1339.11	1340.61	-1.071	-0.806709	9.64173
1	228	DIA	2	DIA	0.34	1.38969	4.08731	193.54	193.88	1340.61	1342.04	-0.806709	-0.571989	9.76541
1	229	DIA	2	DIA	0.35	1.41582	4.04519	193.88	194.23	1342.04	1343.49	-0.571989	-0.318136	9.88328
1	230	DIA	2	DIA	0.34	1.355	3.98528	194.23	194.57	1343.49	1344.89	-0.318136	-0.0650541	9.96435
1	231	DIA	2	DIA	0.34	1.35262	3.9783	194.57	194.91	1344.89	1346.29	-0.0650541	0.187539	10.0368
1	232	DIA	2	DIA	0.34	1.30429	3.83614	194.91	195.25	1346.29	1347.62	0.187539	0.424674	10.0773
1	233	DIA	2	DIA	0.36	1.37192	3.81089	195.25	195.61	1347.62	1349	0.424674	0.660849	10.057
1	234	DIA	2	DIA	0.36	1.34114	3.72539	195.61	195.97	1349	1350.37	0.660849	0.923239	9.959
1	235	DIA	2	DIA	0.35	1.36085	3.88813	195.97	196.32	1350.37	1351.76	0.923239	1.16584	9.73725
1	236	DIA	2	DIA	0.35	1.39907	3.99733	196.32	196.67	1351.76	1353.15	1.16584	1.40035	9.35268
1	237	DIA	2	DIA	0.34	1.28331	3.77446	196.67	197.01	1353.15	1354.5	1.40035	1.63731	8.77276
1	238	DIA	2	DIA	0.38	1.39098	3.66048	197.01	197.39	1354.5	1356.01	1.63731	1.86741	7.93508
1	239	DIA	2	DIA	0.35	1.3855	3.95858	197.39	197.74	1356.01	1357.39	1.86741	2.05804	6.88504
1	240	DIA	2	DIA	0.35	1.42717	4.07763	197.74	198.09	1357.39	1358.84	2.05804	2.2102	5.78078
1	241	DIA	2	DIA	0.35	1.53829	4.3951	198.09	198.44	1358.84	1360.45	2.2102	2.31953	4.55755
1	242	DIA	2	DIA	0.38	1.76099	4.63419	198.44	198.82	1360.45	1362.2	2.31953	2.39	3.33048
1	243	DIA	2	DIA	0.38	1.9018	5.00473	198.82	199.2	1362.2	1364.09	2.39	2.44109	2.26532
1	244	DIA	2	DIA	0.39	2.06103	5.28469	199.2	199.59	1364.09	1366.19	2.44109	2.47988	1.47011
1	245	DIA	2	DIA	0.43	2.32769	5.41323	199.59	200.02	1366.19	1368.53	2.47988	2.51552	1.09696
1	246	DIA	2	DIA	0.44	2.4971	5.67522	200.02	200.46	1368.53	1371.08	2.51552	2.5545	0.984226
1	247	DIA	2	Trans	0.67	3.91753	5.84706	200.46	201.13	1371.08	1374.97	2.5545	2.62617	0.956293
1	248	DP	1	Trans	0.77	4.4003	5.71467	201.13	201.9	1374.97	1379.32	2.62617	2.69205	0.729385
1	249	DP	1	DP	0.85	4.95131	5.82508	201.9	202.75	1379.32	1384.15	2.69205	2.70236	0.295824
1	250	DP	1	DP	0.87	5.29348	6.08445	202.75	203.62	1384.15	1389.36	2.70236	2.72506	0.270304
1	251	DP	1	DP	0.88	5.37457	6.10747	203.62	204.5	1389.36	1394.81	2.72506	2.77293	0.430279
1	252	DP	1	DP	0.88	5.45705	6.20119	204.5	205.38	1394.81	1400.44	2.77293	2.80669	0.388501
1	253	DP	1	DP	0.87	5.47285	6.29063	205.38	206.25	1400.44	1406.01	2.80669	2.85652	0.468375
1	254	DP	1	DP	0.89	5.67168	6.37268	206.25	207.14	1406.01	1411.63	2.85652	2.88908	0.256882
1	255	DP	1	DP	0.89	5.71593	6.42239	207.14	208.03	1411.63	1417.4	2.88908	2.8436	-0.522584
1	256	DP	1	Trans	1.07	7.01694	6.55788	208.03	209.1	1417.4	1424.44	2.8436	2.51507	-3.39847
1	257	Other	0	Trans	0.71	5.2154	7.34563	209.1	209.81	1424.44	1429.75	2.51507	1.44772	-10.0623
1	258	Other	0	Other	0.66	5.41375	8.20265	209.81	210.47	1429.75	1435.13	1.44772	0.335808	-10.517
1	259	Other	0	Other	0.6	5.0861	8.47683	210.47	211.07	1435.13	1440.19	0.335808	-0.037266	-5.00691
1	260	Other	0	Trans	0.66	5.43966	8.24191	211.07	211.73	1440.19	1445.6	-0.037266	-0.115779	-1.3301
1	261	DP	1	Trans	0.83	6.85005	8.25308	211.73	212.56	1445.6	1452.39	-0.115779	-0.183784	-0.580782
1	262	DP	1	DP	0.96	7.64864	7.96733	212.56	213.52	1452.39	1460.01	-0.183784	-0.233646	-0.389379
1	263	DP	1	DP	0.97	7.55977	7.79358	213.52	214.49	1460.01	1467.48	-0.233646	-0.281046	-0.357079
1	264	DP	1	DP	0.89	6.84137	7.68693	214.49	215.38	1467.48	1474.49	-0.281046	-0.330382	-0.416838
1	265	DP	1	DP	0.86	6.57375	7.6439	215.38	216.24	1474.49	1481.29	-0.330382	-0.379558	-0.382743
1	266	DP	1	DP	0.86	6.51345	7.57378	216.24	217.1	1481.29	1487.86	-0.379558	-0.405804	-0.330111
1	267	DP	1	DP	0.87	6.44509	7.40815	217.1	217.97	1487.86	1494.27	-0.405804	-0.493653	-0.690434
1	268	DP	1	DP	0.92	6.78483	7.37482	217.97	218.89	1494.27	1501.02	-0.493653	-0.571453	-0.626151
1	269	DP	1	DP	0.87	6.27252	7.20979	218.89	219.76	1501.02	1507.33	-0.571453	-0.58112	-0.15347
1	270	DP	1	DP	0.88	6.25772	7.11104	219.76	220.64	1507.33	1513.51	-0.58112	-0.599792	-0.195242
1	271	DP	1	DP	0.92	6.54874	7.11819	220.64	221.56	1513.51	1520.12	-0.599792	-0.659337	-0.439438
1	272	DP	1	DP	0.82	5.75948	7.02375	221.56	222.38	1520.12	1526.11	-0.659337	-0.674829	-0.148859
1	273	DP	1	DP	0.84	5.83362	6.94479	222.38	223.22	1526.11	1532.18	-0.674829	-0.658548	0.101236
1	274	DP	1	DP	0.84	5.78644	6.88862	223.22	224.06	1532.18	1538.13	-0.658548	-0.652473	0.0750272
1	275	DP	1	DP	0.8	5.49262	6.86577	224.06	224.86	1538.13	1543.49	-0.652473	-0.641225	0.151962
1	276	DP	1	DP	0.84	5.78036	6.88138	224.86	225.7	1543.49	1549.22	-0.641225	-0.601003	0.387513
1	1	DP	1	DP	0.66	4.85633	7.35808	0.02	0.68	0.0728907	4.8543	-5.57738e-05	0.0176768	0.242078
1	2	DP	1	DP	1.74	11.4623	6.58755	0.68	2.42	4.8543	16.0064	0.0176768	0.0727034	0.280525
1	3	DP	1	DP	1.06	6.4575	6.09198	2.42	3.48	16.0064	22.4598	0.0727034	0.121063	0.3957
1	4	DP	1	DP	0.92	5.69822	6.19372	3.48	4.4	22.4598	28.0963	0.121063	0.156854	0.355147
1	5	DP	1	DP	0.84	5.40463	6.43409	4.4	5.24	28.0963	33.5056	0.156854	0.18088	0.273895
1	6	DP	1	DP	0.8	5.392	6.74	5.24	6.04	33.5056	38.8925	0.18088	0.197546	0.247233
1	7	DP	1	DP	0.86	5.94343	6.91097	6.04	6.9	38.8925	44.8531	0.197546	0.250915	0.513687
1	8	DP	1	DP	0.91	6.29239	6.91472	6.9	7.81	44.8531	51.183	0.250915	0.353662	0.888443
1	9	DP	1	DP	0.91	6.32348	6.94887	7.81	8.72	51.183	57.5394	0.353662	0.466978	0.975243
1	10	DP	1	DP	0.95	6.55955	6.90479	8.72	9.67	57.5394	63.9821	0.466978	0.544632	0.711404
1	11	DP	1	DP	0.78	5.34905	6.85776	9.67	10.45	63.9821	69.2141	0.544632	0.596104	0.618044
1	12	DP	1	DP	0.98	6.72908	6.86641	10.45	11.43	69.2141	75.6527	0.596104	0.658968	0.352724
1	13	DP	1	DP	1.08	7.54845	6.98931	11.43	12.51	75.6527	83.0345	0.658968	0.485877	-1.21687
1	14	DP	1	DP	0.68	4.72029	6.9416	12.51	13.19	83.0345	87.8309	0.485877	0.31938	-1.83761
1	15	DP	1	DP	0.97	7.00599	7.22267	13.19	14.16	87.8309	94.9622	0.31938	0.120833	-1.78586
1	16	DP	1	DP	0.58	4.34113	7.48471	14.16	14.74	94.9622	99.3972	0.120833	-0.103486	-2.91549
1	17	DP	1	DP	1.11	8.64473	7.78805	14.74	15.85	99.3972	108.083	-0.103486	-0.811941	-4.60832
1	18	DP	1	DP	0.82	6.87583	8.38516	15.85	16.67	108.083	115.023	-0.811941	-1.50199	-5.65822
1	19	DP	1	Trans	1.18	10.9232	9.25693	16.67	17.85	115.023	126.107	-1.50199	-2.63777	-5.84399
1	20	Other	0	Trans	3.24	32.1498	9.92277	17.85	21.09	126.107	157.72	-2.63777	-3.6306	-3.01134
1	21	Other	0	Other	1.36	10.6669	7.84331	21.09	22.45	157.72	168.206	-3.6306	-2.56935	5.27137
1	22	Other	0	Other	0.83	6.26124	7.54366	22.45	23.28	168.206	175.002	-2.56935	-3.4792	-6.27439
1	23	Other	0	Other	1.67	14.7428	8.828	23.28	24.95	175.002	189.719	-3.4792	-4.81775	-5.12311
1	24	Other	0	Trans	3.6	29.7545	8.26515	24.95	28.55	189.719	219.208	-4.81775	-5.12818	-0.328065
1	25	DP	1	Trans	1.16	9.35781	8.06708	28.55	29.71	219.208	228.715	-5.12818	-5.96009	-4.90306
1	26	DP	1	Trans	0.73	6.3401	8.68507	29.71	30.44	228.715	235.297	-5.96009	-6.72258	-6.52682
1	27	Other	0	Trans	0.25	2.33763	9.35051	30.44	30.69	235.297	237.597	-6.72258	-6.98642	-6.68289
1	28	Other	0	Trans	9.81	106.51	10.8573	30.69	40.5	237.597	344.099	-6.98642	-13.7819	-2.40505
1	29	DP	1	Trans	0.97	9.65139	9.94989	40.5	41.47	344.099	353.665	-13.7819	-14.0149	-1.41079
1	30	DP	1	DP	0.92	9.04127	9.82747	41.47	42.39	353.665	362.741	-14.0149	-14.331	-2.01358
1	31	DP	1	DP	0.78	7.61561	9.7636	42.39	43.17	362.741	370.469	-14.331	-14.7239	-2.83313
1	32	DP	1	Trans	0.96	9.60612	10.0064	43.17	44.13	370.469	380.112	-14.7239	-15.1871	-2.76809
1	33	Other	0	Trans	10.03	102.291	10.1985	44.13	54.16	380.112	482.11	-15.1871	-20.9903	-3.58192
1	34	Other	0	Trans	0.78	7.84228	10.0542	54.16	54.94	482.11	489.958	-20.9903	-21.298	-2.24122
1	35	DP	1	Trans	1.27	12.6884	9.99086	54.94	56.21	489.958	502.426	-21.298	-21.538	-1.0729
1	36	DP	1	DP	0.72	6.83234	9.48936	56.21	56.93	502.426	509.325	-21.538	-21.567	-0.0658622
1	37	DP	1	DP	0.63	5.9439	9.43476	56.93	57.56	509.325	515.015	-21.567	-21.4008	1.64083
1	38	DP	1	DP	1.28	10.7615	8.4074	57.56	58.84	515.015	525.466	-21.4008	-20.7903	3.31115
1	39	DP	1	Trans	1.09	8.06266	7.39694	58.84	59.93	525.466	533.267	-20.7903	-20.3386	3.29619
1	40	Other	0	Trans	0.71	4.78195	6.73514	59.93	60.64	533.267	537.956	-20.3386	-20.0698	3.27045
1	41	DP	1	Trans	0.72	4.68341	6.50474	60.64	61.36	537.956	542.422	-20.0698	-19.8271	3.19466
1	42	DP	1	DP	0.7	4.32751	6.18216	61.36	62.06	542.422	546.758	-19.8271	-19.5844	3.75353
1	43	DP	1	DP	0.73	4.50544	6.17183	62.06	62.79	546.758	551.272	-19.5844	-19.1529	5.46977
1	44	DP	1	DP	0.77	4.57252	5.93833	62.79	63.56	551.272	555.749	-19.1529	-18.5415	7.37898
1	45	DP	1	DP	0.82	4.52147	5.51399	63.56	64.38	555.749	560.028	-18.5415	-17.9158	7.81405
1	46	DP	1	DP	0.73	3.7105	5.08287	64.38	65.11	560.028	563.726	-17.9158	-17.4664	7.15974
1	47	DP	1	DP	0.74	3.58303	4.84193	65.11	65.85	563.726	567.418	-17.4664	-17.054	6.52641
1	48	DP	1	DP	0.87	4.07067	4.67893	65.85	66.72	567.418	571.504	-17.054	-16.604	6.26252
1	49	DP	1	DP	0.66	3.03359	4.59635	66.72	67.38	571.504	574.396	-16.604	-16.2925	5.97974
1	50	DP	1	DP	0.76	3.56852	4.69542	67.38	68.14	574.396	577.931	-16.2925	-15.9501	5.62862
1	51	DP	1	DP	0.77	3.55651	4.61885	68.14	68.91	577.931	581.627	-15.9501	-15.6196	5.39411
1	52	DP	1	DP	0.75	3.38816	4.51755	68.91	69.66	581.627	585.03	-15.6196	-15.289	5.66307
1	53	DP	1	DP	0.76	3.46837	4.56364	69.66	70.42	585.03	588.232	-15.289	-14.9343	6.16946
1	54	DP	1	DP	0.76	3.43745	4.52296	70.42	71.18	588.232	591.589	-14.9343	-14.5423	6.63757
1	55	DP	1	DP	0.83	3.75239	4.52095	71.18	72.01	591.589	595.402	-14.5423	-14.0715	7.0091
1	56	DP	1	DP	0.69	3.19809	4.63491	72.01	72.7	595.402	598.593	-14.0715	-13.6632	7.43934
1	57	DP	1	DP	0.76	3.50511	4.61198	72.7	73.46	598.593	601.953	-13.6632	-13.1976	7.95198
1	58	DP	1	DP	0.68	3.07805	4.52655	73.46	74.14	601.953	605.046	-13.1976	-12.7239	8.14505
1	59	DP	1	Trans	0.75	3.21821	4.29095	74.14	74.89	605.046	608.408	-12.7239	-12.2411	7.36436
1	60	DIA	2	Trans	0.43	1.71372	3.9854	74.89	75.32	608.408	610.134	-12.2411	-12.0449	6.02529
1	61	DIA	2	DIA	0.34	1.37492	4.04389	75.32	75.66	610.134	611.501	-12.0449	-11.9224	5.03121
1	62	DIA	2	DIA	0.33	1.34636	4.07987	75.66	75.99	611.501	612.844	-11.9224	-11.8457	4.10771
1	63	DIA	2	DIA	0.44	1.77616	4.03673	75.99	76.43	612.844	614.643	-11.8457	-11.7585	3.10885
1	64	DIA	2	DIA	0.39	1.60728	4.12122	76.43	76.82	614.643	616.327	-11.7585	-11.7092	2.17626
1	65	DIA	2	DIA	0.43	1.95214	4.53987	76.82	77.25	616.327	618.407	-11.7092	-11.6676	1.41006
1	66	DIA	2	Trans	0.45	2.152	4.78222	77.25	77.7	618.407	620.59	-11.6676	-11.6508	0.976844
1	67	DP	1	Trans	0.63	3.13966	4.98358	77.7	78.33	620.59	623.636	-11.6508	-11.6247	1.03882
1	68	DP	1	DP	0.84	4.51154	5.37088	78.33	79.17	623.636	628.064	-11.6247	-11.4789	2.07895
1	69	DP	1	DP	0.85	4.66129	5.48387	79.17	80.02	628.064	632.846	-11.4789	-11.1192	3.96257
1	70	DP	1	DP	0.84	4.61937	5.49925	80.02	80.86	632.846	637.473	-11.1192	-10.6989	4.97989
1	71	DP	1	DP	0.82	4.17278	5.08876	80.86	81.68	637.473	641.59	-10.6989	-10.344	4.26483
1	72	DP	1	DP	0.86	4.11177	4.78113	81.68	82.54	641.59	645.667	-10.344	-10.1968	2.27426
1	73	DP	1	DP	0.9	4.3263	4.807	82.54	83.44	645.667	650.136	-10.1968	-10.1941	0.868243
1	74	DP	1	DP	0.86	4.54485	5.28471	83.44	84.3	650.136	654.616	-10.1941	-10.0808	1.38664
1	75	DP	1	DP	0.91	4.95108	5.44075	84.3	85.21	654.616	659.553	-10.0808	-9.84629	2.49459
1	76	DP	1	DP	0.93	4.98048	5.35536	85.21	86.14	659.553	664.595	-9.84629	-9.58726	3.09437
1	77	DP	1	DP	0.94	4.92225	5.23644	86.14	87.08	664.595	669.537	-9.58726	-9.24831	3.8448
1	78	DP	1	DP	0.91	4.5517	5.00186	87.08	87.99	669.537	674.124	-9.24831	-8.88236	4.60089
1	79	DP	1	DP	0.91	4.30577	4.73161	87.99	88.9	674.124	678.364	-8.88236	-8.50615	4.90332
[truncated: 12,913 more rows]

## Sheet: times_stt_vs_heats_tot_2017
Variables	stt_time	heat_time
qf1_rank1	219.76	236
qf1_rank2	230.4	236.5
qf2_rank1	227.81	235
qf2_rank2	228.68	235.4
qf3_rank1	228.48	238.1
qf3_rank2	231.26	238.7
qf4_rank1	231.05	237.9
qf4_rank2	222.83	238.2
qf5_rank1	231.86	243.9
qf5_rank2	231.08	244.1
sf1_rank1	219.76	233.2
sf1_rank2	228.48	233.4
sf2_rank1	231.05	232.4
sf2_rank2	231.26	232.4
f1_rank1	219.76	230.4
f1_rank2	227.81	231.5

## Sheet: times_stt_vs_heats_seg_2017
Type	Seg1_time	Seg2_time	Seg3_time	Seg4_time	Seg5_time	Seg6_time	Seg7_time	Seg8_time	Seg9_time	Seg10_time	Seg11_time	total_time
Average of all heats	11.69	16.98	27.52	50.41	21.79	16.49	15.11	16.69	40.2	16.39	18.11	251.38
Average of all heats	9.65	17.2733	27.9033	51.0567	20.8033	14.87	14.5633	15.9067	26.1	9.76333	11.01	218.9
Average of all heats	9.74	17.21	28.3533	51.4167	20.2933	14.63	13.7367	15.6333	26.0233	9.57333	11.06	217.67
Average of all heats	9.29333	17.37	28.4433	49.5933	20.8067	15.6567	14.9433	16.0333	27.0267	9.90333	11.03	220.1
Average of all heats	9.64	17.5	28.2367	48.25	21.4133	14.8633	13.5667	15.7267	25.9333	8.99333	11.3467	215.47
Average of all heats	10.39	19.3	29	47.91	21.59	16.31	14.19	15.7	29.4	9.7	11.3	224.79
Average of all heats	10.09	17.82	28.19	48.6	22	15.9	14.69	16.1	27.61	10.71	12.19	223.9
STT	9.1	16.4	26.7	45.2	20.5	15.3	15.2	15.8	26.2	9.7	10.9	211
STT	8.5	15.18	26.7	45.6	20.11	15.7	14.5	16.1	29.68	10.52	11.9	214.49
STT	8.31	15.29	26.81	45.99	20.9	15.8	14.11	16	27.51	9.89	11.6	212.21
STT	8.79	15.79	26.72	46.19	20.99	15.7	15.01	16	27.71	10	11.28	214.18
STT	8.31	14.99	25.91	42.39	20.61	14.49	13.9	15.5	26.9	10.1	10.9	204
STT	8.39	15.51	25.7	48.19	20.31	16.2	14.5	16.11	29.98	10.11	10.89	215.89
STT	8.88	15.6	26.61	45.29	20.99	16.42	14.69	16.3	27.69	10.42	11.6	214.49
